# Supplementary material for: Gene Expression Signatures of Immaturity, Decreased pH, and Neural Hyperexcitation in the Hippocampus of Alzheimer's Disease Model Mice
Source: Neuropsychopharmacol Rep. 2025 Feb 5;45(1):e70001. doi: 10.1002/npr2.70001 (PMC11795175; doi:10.1002/npr2.70001)
Supplement: Supplementary file 1 — Table S1. [file NPR2-45-e70001-s001.xlsx]

## Sheet: TableS1
Supplementary Table １. Datasets used in this study
	GEO accession number	References	Study name	Bioset name	Dataset name	Sex	Platform	Region
AD mouse model	GSE53480	77	Hippocampi from Alzeheimer's disease model Tg4510 mice overexpressing TFEB	Hippocampi control injection 4mo - conditional Mapt [P301L] expressing Tg4510 mice _vs_ wildtypes	Tg4510 4M	Male and female	Microarray (Mouse Genome 430 2.0 Array from Affymetrix)	Whole hippocampus
	GSE52022	74	Hippocampi from Alzeheimer's disease model mice expressing mutation APP and PS1	Hippocampi of 4mo Alzheimer's disease Tg6799 mice expressing mutant human APP and PS1 _vs_ wildtype	Tg6799 4M	Female	Microarray (Mouse Genome 430 2.0 Array from Affymetrix)	Whole hippocampus
				Hippocampi of 8mo Alzheimer's disease Tg6799 mice expressing mutant human APP and PS1 _vs_ wildtype	Tg6799 8M	Female	Microarray (Mouse Genome 430 2.0 Array from Affymetrix)	Whole hippocampus
	GSE14522	15	J20 Hippocampus microarray_Nagahara et al. NatMed 2009_GSE14522	GSE14522_J20 vs Control Sham and GFP_FC1.2P0.05	J20 32-35W	N/A	Microarray	Whole hippocampus
	GSE64398	78	Hippocampus, cortex and cerebellum in 5 Alzheimer's disease mouse models - a time course study	Hippocampi from 8wk old mice - heterozygous human MAPT mutation _vs_ wildtype	Hetero MAPT 8W	Female	Microarray (Illumina Ref8 v2 x microarray)	Whole hippocampus
				Hippocampi from 8wk old mice - homozygous human APP and PSEN1 mutations _vs_ wildtype	Homo APP+PSEN1 8W	Female	Microarray (Illumina Ref8 v2 x microarray)	Whole hippocampus
				Hippocampi from 8wk old mice - heterozygous human PSEN1 mutation _vs_ wildtype	Hetero PSEN1 8W	Female	Microarray (Illumina Ref8 v2 x microarray)	Whole hippocampus
				Hippocampi from 16wk old mice - heterozygous human MAPT mutation _vs_ wildtype	Hetero MAPT 16W	Female	Microarray (Illumina Ref8 v2 x microarray)	Whole hippocampus
				Hippocampi from 16wk old mice - homozygous human APP and PSEN1 mutations _vs_ wildtype	Homo APP+PSEN1 16W	Female	Microarray (Illumina Ref8 v2 x microarray)	Whole hippocampus
				Hippocampi from 16wk old mice - heterozygous human PSEN1 mutation _vs_ wildtype	Hetero PSEN1 16W	Female	Microarray (Illumina Ref8 v2 x microarray)	Whole hippocampus
				Hippocampi from 32wk old mice - heterozygous human MAPT mutation _vs_ wildtype	Hetero MAPT 32W	Female	Microarray (Illumina Ref8 v2 x microarray)	Whole hippocampus
				Hippocampi from 32wk old mice - homozygous human APP and PSEN1 mutations _vs_ wildtype	Homo APP+PSEN1 32W	Female	Microarray (Illumina Ref8 v2 x microarray)	Whole hippocampus
				Hippocampi from 32wk old mice - heterozygous human PSEN1 mutation _vs_ wildtype	Hetero PSEN1 32W	Female	Microarray (Illumina Ref8 v2 x microarray)	Whole hippocampus
				Hippocampi from 72wk old mice - heterozygous human MAPT mutation _vs_ wildtype	Hetero MAPT 72W	Female	Microarray (Illumina Ref8 v2 x microarray)	Whole hippocampus
				Hippocampi from 72wk old mice - homozygous human APP and PSEN1 mutations _vs_ wildtype	Homo APP+PSEN1 72W	Female	Microarray (Illumina Ref8 v2 x microarray)	Whole hippocampus
				Hippocampi of wildtype controls for mice with heterozygous human MAPT mutation - 72wk old _vs_ 8wk	Hetero PSEN1 72W	Female	Microarray (Illumina Ref8 v2 x microarray)	Whole hippocampus
	GSE248245	79	Hippocampus of female heterozygous APP/PS1, transgenic TRE-A2A, and APP/PS1 A2A mice	Hippocampus of female heterozygous APP/PS1 mice _vs_ wildtype	Hetero APP+PSEN1 6M	Female	RNA-sequencing (TruSeq Stranded mRNA LT Sample Preparation Kit from Illumina)	Whole hippocampus
	GSE36237	75	Trangeneic mice expressing mutant amyloid precursor protein treated with a PDE9A-inhibitor	Hippocampus after 28d vehicle infusion - expressing mutant beta-amyloid precursor _vs_ WT	Tg2576 5M	no data	Microarray (Mouse Genome 430 2.1 Array from Affymetrix)	Whole hippocampus
	GSE1556	76	Hippocampus of mice with Swedish mutation and overexpressing Amyloid precursor	Hippocampus overexpressing amyloid precursor protein with Swedish mutation _vs_ control	Tg2576 12M	Males	Microarray (MG-U74Av2 from Affymetrix)	Whole hippocampus
	GSE13691	80	Mutant ubiquitin B overexression model of Alzheimer disease	Hippocampal CA3 region of 540d old mice - expressing mutant Ubb+1 _vs_ wildtype	UBB+1	N/A	Microarray (Affymetrix GeneChip® MOE 430 A/B arrays)	CA3
Maturation-associated genes	GSE42778	13	Shn2_14d_vs	Shn2_WT_8d(T)_vs_Adult(C)	Maturation-associated genes
pH-associated genes		41	Brain pH associated genes_Mistry and Pavlidis 2010_Q0.001	Brain pH associated genes_all	pH-associated genes
Neural hyperexcitation-associated genes	GSE47752	54	Dentate granule cells in kindling, kainate, pilocarpine and SSSE rat epilepsy models	Dentate granule cells pilocarpine SS epilepsy model 1d post status epilepticus _vs_ control	Neural hyperexcitation-associated genes
						N/A, not available

## Sheet: TableS2
Supplementary Table 2. Comparison data between adult and infant mice
(PD8 vs. adult) vs. (AD model dateset)													(PD14 vs. adult) vs. (AD model dateset)													(PD21 vs. adult) vs. (AD model dateset)													(PD29 vs. adult) vs. (AD model dateset)
	Maturation-associated genes				pH-associated genes				Neural hyperexcitation-associated genes					Maturation-associated genes				pH-associated genes				Neural hyperexcitation-associated genes					Maturation-associated genes				pH-associated genes				Neural hyperexcitation-associated genes					Maturation-associated genes				pH-associated genes				Neural hyperexcitation-associated genes
AD model dataset	overlap p-value	correlation	Maturity index		overlap p-value	correlation	pH index		overlap p-value	correlation	Hyperexcitation index		AD model dataset	overlap p-value	correlation	Maturity index		overlap p-value	correlation	pH index		overlap p-value	correlation	Hyperexcitation index		AD model dataset	overlap p-value	correlation	Maturity index		overlap p-value	correlation	pH index		overlap p-value	correlation	Hyperexcitation index		AD model dataset	overlap p-value	correlation	Maturity index		overlap p-value	correlation	pH index		overlap p-value	correlation
Tg6799(4MON)	0.0318	Positive	1.49757		0.5189	Negative	-0.284916		0.4273	Positive	0.369267		Tg6799(4MON)	0.3749	Negative	-0.426085		0.5189	Negative	-0.284916		0.4273	Positive	0.369267		Tg6799(4MON)	>0.6	-	0		0.5189	Negative	-0.284916		0.4273	Positive	0.369267		Tg6799(4MON)	0.0544	Negative	-1.2644		0.5189	Negative	-0.284916		0.4273	Positive
Tg4510	1.1e-29	Positive	28.9586		9.7e-09	Negative	-8.01323		1.1e-23	Positive	22.9586		Tg4510	9.7e-15	Positive	14.0132		9.7e-09	Negative	-8.01323		1.1e-23	Positive	22.9586		Tg4510	9.7e-06	Positive	5.01323		9.7e-09	Negative	-8.01323		1.1e-23	Positive	22.9586		Tg4510	0.0291	Positive	1.53611		9.7e-09	Negative	-8.01323		1.1e-23	Positive
MAPT 8wk	0.0197	Negative	-1.70553		>0.6	-	0		0.3063	Negative	-0.513853		MAPT 8wk	0.1135	Negative	-0.945004		>0.6	-	0		0.3063	Negative	-0.513853		MAPT 8wk	0.0001	Positive	4		>0.6	-	0		0.3063	Negative	-0.513853		MAPT 8wk	8.1e-05	Positive	4.09151		>0.6	-	0		0.3063	Negative
MAPT 16wk	1.6e-10	Positive	9.79588		0.293	Positive	0.533132		0.1784	Positive	0.748605		MAPT 16wk	4.9e-06	Positive	5.3098		0.293	Positive	0.533132		0.1784	Positive	0.748605		MAPT 16wk	0.0008	Positive	3.09691		0.293	Positive	0.533132		0.1784	Positive	0.748605		MAPT 16wk	0.1952	Positive	0.70952		0.293	Positive	0.533132		0.1784	Positive
MAPT 32wk	0.3265	Negative	-0.486117		0.3092	Negative	-0.509761		0.1959	Negative	-0.707966		MAPT 32wk	0.1213	Negative	-0.916139		0.3092	Negative	-0.509761		0.1959	Negative	-0.707966		MAPT 32wk	0.2868	Negative	-0.542421		0.3092	Negative	-0.509761		0.1959	Negative	-0.707966		MAPT 32wk	0.1998	Negative	-0.699405		0.3092	Negative	-0.509761		0.1959	Negative
MAPT 72wk	5.9e-18	Positive	17.2291		0.014	Negative	-1.85387		1.1e-09	Positive	8.95861		MAPT 72wk	8.2e-12	Positive	11.0862		0.014	Negative	-1.85387		1.1e-09	Positive	8.95861		MAPT 72wk	6.6e-05	Positive	4.18046		0.014	Negative	-1.85387		1.1e-09	Positive	8.95861		MAPT 72wk	0.0202	Positive	1.69465		0.014	Negative	-1.85387		1.1e-09	Positive
APP+PSEN1 8wk	0.1871	Negative	-0.727926		0.5277	Negative	-0.277613		0.2063	Negative	-0.685501		APP+PSEN1 8wk	0.0124	Negative	-1.90658		0.5277	Negative	-0.277613		0.2063	Negative	-0.685501		APP+PSEN1 8wk	0.0003	Negative	-3.52288		0.5277	Negative	-0.277613		0.2063	Negative	-0.685501		APP+PSEN1 8wk	0.0712	Negative	-1.14752		0.5277	Negative	-0.277613		0.2063	Negative
APP+PSEN1 16wk	6.7e-07	Positive	6.17393		0.5679	Negative	-0.245728		0.0008	Positive	3.09691		APP+PSEN1 16wk	0.0304	Positive	1.51713		0.5679	Negative	-0.245728		0.0008	Positive	3.09691		APP+PSEN1 16wk	0.0055	Negative	-2.25964		0.5679	Negative	-0.245728		0.0008	Positive	3.09691		APP+PSEN1 16wk	0.0034	Negative	-2.46852		0.5679	Negative	-0.245728		0.0008	Positive
APP+PSEN1 32wk	0.3839	Positive	0.415782		2.7e-06	Negative	-5.56864		4.6e-10	Positive	9.33724		APP+PSEN1 32wk	0.0337	Positive	1.47237		2.7e-06	Negative	-5.56864		4.6e-10	Positive	9.33724		APP+PSEN1 32wk	0.3337	Positive	0.476644		2.7e-06	Negative	-5.56864		4.6e-10	Positive	9.33724		APP+PSEN1 32wk	0.065	Positive	1.18709		2.7e-06	Negative	-5.56864		4.6e-10	Positive
APP+PSEN1 72wk	8.5e-14	Positive	13.0706		4.1e-10	Negative	-9.38722		1.5e-17	Positive	16.8239		APP+PSEN1 72wk	3.7e-08	Positive	7.4318		4.1e-10	Negative	-9.38722		1.5e-17	Positive	16.8239		APP+PSEN1 72wk	4.2e-05	Positive	4.37675		4.1e-10	Negative	-9.38722		1.5e-17	Positive	16.8239		APP+PSEN1 72wk	0.0175	Positive	1.75696		4.1e-10	Negative	-9.38722		1.5e-17	Positive
PSEN1 8WK	0.3958	Positive	0.402524		0.3091	Negative	-0.509901		0.2813	Negative	-0.55083		PSEN1 8WK	0.2424	Negative	-0.615467		0.3091	Negative	-0.509901		0.2813	Negative	-0.55083		PSEN1 8WK	0.3313	Negative	-0.479779		0.3091	Negative	-0.509901		0.2813	Negative	-0.55083		PSEN1 8WK	0.5476	Positive	0.261537		0.3091	Negative	-0.509901		0.2813	Negative
PSEN1 16WK	0.4035	Negative	-0.394156		>0.6	-	0		0.3119	Negative	-0.505985		PSEN1 16WK	0.0968	Negative	-1.01412		>0.6	-	0		0.3119	Negative	-0.505985		PSEN1 16WK	0.4464	Negative	-0.350276		>0.6	-	0		0.3119	Negative	-0.505985		PSEN1 16WK	0.3826	Positive	0.417255		>0.6	-	0		0.3119	Negative
PSEN1 32WK	>0.6	-	0		0.1283	Positive	0.891773		0.0716	Negative	-1.14509		PSEN1 32WK	0.5111	Negative	-0.291494		0.1283	Positive	0.891773		0.0716	Negative	-1.14509		PSEN1 32WK	0.3778	Positive	0.422738		0.1283	Positive	0.891773		0.0716	Negative	-1.14509		PSEN1 32WK	>0.6	-	0		0.1283	Positive	0.891773		0.0716	Negative
PSEN1 72WK	4.6e-06	Negative	-5.33724		0.1283	Negative	-0.891773		0.0016	Positive	2.79588		PSEN1 72WK	0.0001	Negative	-4		0.1283	Negative	-0.891773		0.0016	Positive	2.79588		PSEN1 72WK	0.0009	Negative	-3.04576		0.1283	Negative	-0.891773		0.0016	Positive	2.79588		PSEN1 72WK	0.019	Negative	-1.72125		0.1283	Negative	-0.891773		0.0016	Positive
T2576 (12mon)	0.1458	Positive	0.836242		>0.6	-	0		0.2842	Positive	0.546376		T2576 (12mon)	0.3824	Negative	-0.417482		>0.6	-	0		0.2842	Positive	0.546376		T2576 (12mon)	0.0526	Negative	-1.27901		>0.6	-	0		0.2842	Positive	0.546376		T2576 (12mon)	0.0523	Negative	-1.2815		>0.6	-	0		0.2842	Positive
J20	1.1e-13	Positive	12.9586		>0.6	-	0		0.086	Positive	1.0655		J20	1.7e-08	Positive	7.76955		>0.6	-	0		0.086	Positive	1.0655		J20	3.8e-06	Positive	5.42022		>0.6	-	0		0.086	Positive	1.0655		J20	0.0023	Positive	2.63827		>0.6	-	0		0.086	Positive
Tg6799(8mon)	0.012	Positive	1.92082		>0.6	-	0		0.4182	Negative	-0.378616		Tg6799(8mon)	0.0028	Negative	-2.55284		>0.6	-	0		0.4182	Negative	-0.378616		Tg6799(8mon)	0.0147	Negative	-1.83268		>0.6	-	0		0.4182	Negative	-0.378616		Tg6799(8mon)	0.0547	Negative	-1.26201		>0.6	-	0		0.4182	Negative
hetero APP+PSEN1	0.3599	Negative	-0.443818		>0.6	-	0		0.0035	Positive	2.45593		hetero APP+PSEN1	0.4769	Negative	-0.321573		>0.6	-	0		0.0035	Positive	2.45593		hetero APP+PSEN1	0.4855	Positive	0.313811		>0.6	-	0		0.0035	Positive	2.45593		hetero APP+PSEN1	>0.6	-	0		>0.6	-	0		0.0035	Positive
B amiroid (Tg2576 5mon)	0.0146	Negative	-1.83565		0.0005	Positive	3.30103		0.0004	Positive	3.39794		B amiroid (Tg2576 5mon)	>0.6	-	0		0.0005	Positive	3.30103		0.0004	Positive	3.39794		B amiroid (Tg2567 5mon)	0.0111	Negative	-1.95468		0.0005	Positive	3.30103		0.0004	Positive	3.39794		B amiroid (Tg2576 5mon)	0.0002	Negative	-3.69897		0.0005	Positive	3.30103		0.0004	Positive
Ubb+1 mutation	0.0077	Negative	-2.11351		0.4057	Negative	-0.391795		0.522	Negative	-0.282329		Ubb+1 mutation	0.0004	Negative	-3.39794		0.4057	Negative	-0.391795		0.522	Negative	-0.282329		Ubb+1 mutation	0.2608	Negative	-0.583692		0.4057	Negative	-0.391795		0.522	Negative	-0.282329		Ubb+1 mutation	0.2016	Negative	-0.695509		0.4057	Negative	-0.391795		0.522	Negative
	Maturity index vs. pH index													Maturity index vs. pH index													Maturity index vs. pH index													Maturity index vs. pH index
	r =	-0.608769												r =	-0.586434												r =	-0.486684												r =	-0.44596
	t =	-3.25556												t =	-3.07165												t =	-2.36364												t =	-2.11389
	p =	0.00439129												p =	0.00657431												p =	0.0295464												p =	0.0487437
	Maturity index vs. Neural hyperexcitation index													Maturity index vs. Neural hyperexcitation index													Maturity index vs. Neural hyperexcitation index													Maturity index vs. Neural hyperexcitation index
	r =	0.772073												r =	0.768925												r =	0.526499												r =	0.300685
	t =	5.15414												t =	5.10257												t =	2.62739												t =	1.3376
	p =	6.65848e-05												p =	7.43984e-05												p =	0.0170851												p =	0.197684
	pH index vs. Neural hyperexcitation index													pH index vs. Neural hyperexcitation index													pH index vs. Neural hyperexcitation index													pH index vs. Neural hyperexcitation index
	r =	-0.875178												r =	-0.875178												r =	-0.875178												r =	-0.875178
	t =	-7.67477												t =	-7.67477												t =	-7.67477												t =	-7.67477
	p =	4.40316e-07												p =	4.40316e-07												p =	4.40316e-07												p =	4.40316e-07
[truncated: 1 more columns]

## Sheet: TableS3
Supplementary Table 3. Pathway analysis of maturity-associated genes in AD model mice
Biosets vs Biogroups record downloaded from Correlation Engine(Sep 2, 2024 06:36:32 UTC) genesFiltered=true
Bioset 1: maturity-associated genes vs Tg6799 overlap (maturity fold chanege) (Study: 1,6 vs Tg6799 overlap (maturity fold change))
Bioset 2: maturity-associated genes vs Tg6799 (8mon )overlap (maturity fold change) (Study: 1,6 vs Tg6799(8mon) overlap (maturity fold change))
Bioset 3: maturity-associated genes vs Tg2576(5mon) overlap (maturity fold change) (Study: 1,6 vs Tg2576(5mon) overlap (matu rityfold change))
Bioset 4: maturity-associated genes vs Tg4510 overlap (maturity fold change) (Study: 1,6 vs Tg4510 overlap (maturity fold change))
Bioset 5: maturity-associated genes vs J20 overlap (maturity fold change) (Study: 1,6 vs J20 overlap (maturity fold change))
Bioset 6: maturity-associated genes vs MAPT 8wk overalap (Study: 1,6 vs MAPT 8wk overlap (maturity fold change))
Bioset 7: maturity-associated genes vs MAPT16wk overlap (maturity fold change) (Study: 1,6 vs MAPT 16wk overlap (maturity fold change))
Bioset 8: maturity-associated genes vs MAPT32wk overlap(maturity fold chagne) (Study: 1,6 vs MAPT32wk overlap (maturity fold change))
Bioset 9: maturity-associated genes vs MAPT72wk overlap (maturity fold change ) (Study: 1,6 vs MAPT72wk overlap (maturity fold change))
Bioset 10: maturity-associated genes vs APP+PSEN1 8wk overlap(maturity fold change) (Study: 1,6 vs APP+PSEN1 8wk overlap (maturity fold change))
Bioset 11: maturity-associated genes vs APP+PSEN1 16wk overlap (maturity fold change) (Study: 1,6 vs APP+PSEN1 16wk overlap (maturity fold change))
Bioset 12: maturity-associated genes vs APP+PSEN1 32wk overalap (Study: 1,6 vs APP+PSEN1 32wk overlap (maturity fold change))
Bioset 13: maturity-associated genes vs APP+PSEN1 72wk overlap (maturity fold change) (Study: 1,6 vs APP+PSEN1 72wk overlap (maturity fold change))
Bioset 14: maturity-associated genes vs PSEN1 8wk overlap (maturity fold change) (Study: 1,6 vs PSEN1 8wk overlap (maturity fold change))
Bioset 15: maturity-associated genes vs PSEN1 16wk overlap (maturity fold change ) (Study: 1,6 vs PSEN1 16wk overlap (maturity fold chage))
Bioset 16: maturity-associated genes vs PSEN1 72wk overalap (maturity fold change) (Study: 1,6 vs PSEN1 72wk overlap (maturity fold change))
Bioset 17: maturity-associated genes vs hetero APP+PSEn1 (maturity fold chnage) (Study: 1,6 vs hetero APP+PSEN1 overlap (maturity fold change))
Bioset 18: maturity-associated genes vs Ubb+1 overlap (maturity fold change) (Study: 1,6 vs Ubb+1 overlap (maturity fold change))
https://fujita-hu.ce.basespace.illumina.com/c/search/advBg.nb?ids=1741539,1742561,1742563,1741538,1741540,1741546,1741549,1741544,1741551,1741545,1741548,1741541,1741550,1741542,1741543,1741547,1742562,1742564#bgcf=true&gcmax=500&gcmin=10&taxf=pathways%2Contologies
Biogroup	Source	Specificity	Overall Biogroup score	Correlated direction - Bioset 1	Common genes - Bioset 1	Score - Bioset 1	p-value - Bioset 1	Correlated direction - Bioset 2	Common genes - Bioset 2	Score - Bioset 2	p-value - Bioset 2	Correlated direction - Bioset 3	Common genes - Bioset 3	Score - Bioset 3	p-value - Bioset 3	Correlated direction - Bioset 4	Common genes - Bioset 4	Score - Bioset 4	p-value - Bioset 4	Correlated direction - Bioset 5	Common genes - Bioset 5	Score - Bioset 5	p-value - Bioset 5	Correlated direction - Bioset 6	Common genes - Bioset 6	Score - Bioset 6	p-value - Bioset 6	Correlated direction - Bioset 7	Common genes - Bioset 7	Score - Bioset 7	p-value - Bioset 7	Correlated direction - Bioset 8	Common genes - Bioset 8	Score - Bioset 8	p-value - Bioset 8	Correlated direction - Bioset 9	Common genes - Bioset 9	Score - Bioset 9	p-value - Bioset 9	Correlated direction - Bioset 10	Common genes - Bioset 10	Score - Bioset 10	p-value - Bioset 10	Correlated direction - Bioset 11	Common genes - Bioset 11	Score - Bioset 11	p-value - Bioset 11	Correlated direction - Bioset 12	Common genes - Bioset 12
REACTOME_CHOLESTEROL_BIOSYNTHESIS	Broad MSigDB - Canonical Pathways	10 out of 18	161.219	upregulated	3	11.951	6.50E-06					upregulated	8	33.8539	2.00E-15	upregulated	3	6.98524	0.0009	upregulated	11	53.1283	8.40E-24													upregulated	2	5.63019	0.0036	upregulated	3	10.0888	4.20E-05	upregulated	3	8.15349	0.0003	upregulated	3
steroid metabolic process	GO	18 out of 18	154.606	upregulated	6	10.1201	4.00E-05	upregulated	2	3.25364	0.0386	upregulated	15	27.8694	7.90E-13	upregulated	17	8.02211	0.0003	upregulated	15	32.1988	1.00E-14	upregulated	1	1.42283	0.241	downregulated	4	3.60985	0.0271	downregulated	1	3.60474	0.0272	upregulated	7	3.76921	0.0231	upregulated	5	13.5397	1.30E-06	upregulated	7	11.605	9.10E-06	upregulated	17
sterol metabolic process	GO	15 out of 18	153.683	upregulated	5	10.2679	3.50E-05					upregulated	14	34.093	1.60E-15	upregulated	13	8.89691	0.0001	upregulated	13	34.9685	6.50E-16					upregulated	1	2.32541	0.0977	downregulated	1	4.22787	0.0146	upregulated	6	5.64717	0.0035	upregulated	4	10.9015	1.80E-05	upregulated	5	7.19174	0.0008	upregulated	12
synaptic membrane	GO	16 out of 18	153.376	downregulated	4	4.20445	0.0149	downregulated	3	4.04194	0.0176	downregulated	3	2.22333	0.1082	downregulated	36	36.5328	1.40E-16	upregulated	8	3.13667	0.0434	downregulated	2	4.10105	0.0166	downregulated	5	6.5044	0.0015	downregulated	2	2.51278	0.081	downregulated	24	35.1213	5.60E-16	downregulated	4	4.90873	0.0074	upregulated	17	8.03209	0.0003	downregulated	5
passive transmembrane transporter activity	GO	16 out of 18	145.901	downregulated	3	5.06993	0.0063	downregulated	1	1.80383	0.1647	downregulated	2	2.82574	0.0593	downregulated	35	33.4076	3.10E-15	downregulated	3	2.36433	0.094	downregulated	2	3.39855	0.0334	downregulated	6	8.45606	0.0002	downregulated	2	2.62098	0.0727	downregulated	27	35.6244	3.40E-16					upregulated	16	10.7924	2.10E-05	upregulated	16
regulation of membrane potential	GO	18 out of 18	143.312	downregulated	4	3.863	0.021	upregulated	1	3.1804	0.0416	downregulated	5	5.677	0.0034	downregulated	29	21.034	7.30E-10	downregulated	4	2.43009	0.088	downregulated	3	5.8281	0.0029	upregulated	8	5.66073	0.0035	upregulated	3	2.56126	0.0772	downregulated	22	24.4551	2.40E-11	downregulated	4	4.57851	0.0103	upregulated	22	15.7737	1.40E-07	upregulated	17
asymmetric synapse	GO	18 out of 18	141.807	downregulated	2	0.844502	0.4298	downregulated	4	5.43736	0.0044	upregulated	5	1.86088	0.1555	downregulated	30	39.2808	8.70E-18	upregulated	6	1.9084	0.1483	downregulated	4	10.0851	4.20E-05	upregulated	4	2.80537	0.0605	downregulated	1	1.06778	0.3438	downregulated	19	27.129	1.70E-12	downregulated	3	4.25148	0.0142	downregulated	4	5.03312	0.0065	upregulated	13
regulation of supramolecular fiber organization	GO	16 out of 18	141.409	downregulated	2	0.952717	0.3857	downregulated	2	2.05652	0.1279	upregulated	10	6.57639	0.0014	downregulated	17	11.9414	6.50E-06	upregulated	5	3.69222	0.0249	upregulated	1	0.342595	0.7099	upregulated	15	15.6213	1.60E-07	upregulated	1	4.37909	0.0125	downregulated	11	9.71473	6.00E-05	upregulated	6	7.63779	0.0005	upregulated	8	0.576776	0.5617	upregulated	31
transmembrane transporter complex	GO	15 out of 18	141.244	downregulated	4	6.54722	0.0014	downregulated	1	0.806299	0.4465					downregulated	30	32.7774	5.80E-15	downregulated	4	3.72501	0.0241	downregulated	2	4.04505	0.0175	upregulated	8	6.73219	0.0012	upregulated	1	2.15068	0.1164	downregulated	19	28.3565	4.80E-13					downregulated	6	7.24779	0.0007	upregulated	8
postsynaptic density	GO	18 out of 18	138.837	downregulated	2	0.854283	0.4256	downregulated	4	5.48327	0.0042	upregulated	5	1.89846	0.1498	downregulated	29	37.52	5.10E-17	upregulated	6	1.95091	0.1421	downregulated	4	10.1474	3.90E-05	upregulated	4	2.81807	0.0597	downregulated	1	1.07833	0.3402	downregulated	18	25.1242	1.20E-11	downregulated	3	4.27616	0.0139	downregulated	4	5.08873	0.0062	upregulated	13
postsynaptic specialization	GO	18 out of 18	138.101	downregulated	2	0.849915	0.4275	downregulated	4	5.46278	0.0042	upregulated	5	1.88166	0.1523	downregulated	29	37.3016	6.30E-17	upregulated	6	1.9319	0.1449	downregulated	4	10.1161	4.00E-05	upregulated	4	2.8124	0.0601	downregulated	1	1.07362	0.3418	downregulated	18	24.9902	1.40E-11	downregulated	3	4.26515	0.014	downregulated	4	5.0608	0.0063	upregulated	13
extracellular matrix	GO	17 out of 18	129.553	upregulated	7	5.27213	0.0051	upregulated	3	6.15048	0.0021	upregulated	8	6.42397	0.0016	upregulated	43	27.5373	1.10E-12	downregulated	4	4.93609	0.0072	downregulated	1	1.60528	0.2008	upregulated	6	4.06156	0.0172	upregulated	2	2.98232	0.0507	upregulated	9	9.53174	7.30E-05	upregulated	7	4.94038	0.0072	upregulated	9	4.28806	0.0137	upregulated	21
synaptic signaling	GO	16 out of 18	128.709	downregulated	6	8.37016	0.0002	downregulated	1	0.686232	0.5035	downregulated	3	3.09503	0.0453	downregulated	26	20.931	8.10E-10	upregulated	9	4.55612	0.0105	downregulated	1	0.901296	0.406	upregulated	7	6.83143	0.0011	upregulated	2	5.29517	0.005	downregulated	19	24.0847	3.50E-11	downregulated	2	2.05825	0.1277	upregulated	12	7.20028	0.0007	upregulated	16
dendritic spine	GO	14 out of 18	128.399	downregulated	1	1.13211	0.3224	downregulated	1	1.68403	0.1856	downregulated	2	4.81664	0.0081	downregulated	27	39.0384	1.10E-17	upregulated	4	3.61406	0.0269	downregulated	1	2.26667	0.1037	downregulated	1	3.06314	0.0467	upregulated	1	2.1886	0.1121	downregulated	17	27.936	7.40E-13	downregulated	2	3.61262	0.027	upregulated	8	3.55176	0.0287	upregulated	9
postsynaptic membrane	GO	15 out of 18	125.182	downregulated	3	4.41261	0.0121	downregulated	2	4.31831	0.0133	downregulated	2	1.49385	0.2245	downregulated	29	27.375	1.30E-12	upregulated	7	3.50396	0.0301	downregulated	2	4.60461	0.01	downregulated	3	3.63306	0.0264	downregulated	2	2.99679	0.0499	downregulated	19	28.0106	6.80E-13	downregulated	4	6.24697	0.0019	downregulated	5	8.1044	0.0003	downregulated	4
cell-cell adhesion	GO	18 out of 18	124.269	upregulated	7	5.95179	0.0026	upregulated	3	3.05841	0.047	upregulated	9	7.11791	0.0008	upregulated	44	29.127	2.20E-13	upregulated	9	4.30994	0.0134	downregulated	2	3.70177	0.0247	downregulated	8	7.39512	0.0006	downregulated	1	1.32715	0.2652	upregulated	9	1.91598	0.1472	upregulated	11	6.62028	0.0013	upregulated	15	7.96688	0.0003	upregulated	21
blood vessel morphogenesis	GO	17 out of 18	122.621	upregulated	14	9.67691	6.30E-05	upregulated	4	4.29237	0.0137	upregulated	9	4.86727	0.0077	upregulated	46	17.8224	1.80E-08	upregulated	7	7.73967	0.0004	downregulated	1	2.61154	0.0734	upregulated	14	11.6798	8.50E-06	upregulated	2	1.91285	0.1477	upregulated	12	3.40277	0.0333	upregulated	11	11.5273	9.90E-06	upregulated	17	8.49283	0.0002	upregulated	26
REACTOME_TRANSMISSION_ACROSS_CHEMICAL_SYNAPSES	Broad MSigDB - Canonical Pathways	16 out of 18	121.84	downregulated	3	3.40596	0.0332	downregulated	1	2.18617	0.1123	upregulated	3	2.85003	0.0578	downregulated	19	21.9047	3.10E-10	upregulated	6	3.78967	0.0226	upregulated	2	4.71044	0.009	downregulated	5	8.02283	0.0003	downregulated	1	2.70078	0.0672	downregulated	17	31.1124	3.10E-14	downregulated	3	5.05268	0.0064	upregulated	7	6.57544	0.0014	upregulated	10
chemical synaptic transmission	GO	16 out of 18	121.391	downregulated	6	8.61198	0.0002	downregulated	1	0.717836	0.4878	downregulated	3	3.15162	0.0428	downregulated	25	19.5107	3.40E-09	upregulated	9	4.83052	0.008	downregulated	1	0.936093	0.3922	downregulated	5	5.00366	0.0067	upregulated	2	5.35641	0.0047	downregulated	17	20.42	1.40E-09	downregulated	2	2.10946	0.1213	upregulated	12	7.31765	0.0007	upregulated	15
negative regulation of neurogenesis	GO	16 out of 18	120.784	upregulated	7	3.57707	0.028	upregulated	3	2.19062	0.1118	upregulated	7	4.27961	0.0138	upregulated	46	37.8611	3.60E-17	downregulated	2	0.695348	0.4989	downregulated	1	2.3335	0.097	upregulated	11	10.6262	2.40E-05	downregulated	1	1.61813	0.1983	upregulated	14	9.18441	0.0001	downregulated	2	1.38786	0.2496	upregulated	19	8.14425	0.0003	upregulated	23
inflammatory response	GO	16 out of 18	120.087	downregulated	5	4.31116	0.0134	downregulated	1	3.54172	0.029	upregulated	5	3.99635	0.0184	upregulated	50	34.2881	1.30E-15	upregulated	3	2.19891	0.1109	downregulated	1	1.68213	0.186	downregulated	6	10.9318	1.80E-05	upregulated	1	0.710251	0.4915	upregulated	16	4.05277	0.0174	downregulated	2	2.00652	0.1345	downregulated	6	10.2501	3.50E-05	upregulated	28
organic hydroxy compound metabolic process	GO	14 out of 18	119.882	upregulated	7	7.44234	0.0006	upregulated	2	3.43175	0.0323	upregulated	15	20.2934	1.50E-09	downregulated	15	6.97454	0.0009	upregulated	17	23.0002	1.00E-10	upregulated	5	7.77069	0.0004	downregulated	6	3.4701	0.0311	downregulated	2	3.03444	0.0481	downregulated	13	9.43048	8.00E-05	upregulated	6	7.34598	0.0006	upregulated	9	9.89847	5.00E-05	downregulated	12
regulation of vasculature development	GO	16 out of 18	118.446	upregulated	7	3.19736	0.0409	upregulated	2	1.23019	0.2922	upregulated	4	1.7585	0.1723	upregulated	42	28.5731	3.90E-13	upregulated	8	12.5118	3.70E-06					upregulated	7	4.01286	0.0181	upregulated	2	2.39567	0.0911	upregulated	14	8.44418	0.0002	upregulated	11	11.4884	1.00E-05	upregulated	9	2.93263	0.0533	upregulated	18
REACTOME_NEUROTRANSMITTER_RECEPTOR_BINDING_AND_DOWNSTREAM_TRANSMISSION_IN_THE_POSTSYNAPTIC_CELL	Broad MSigDB - Canonical Pathways	16 out of 18	116.579	downregulated	2	2.25442	0.1049	downregulated	1	2.47125	0.0845					downregulated	16	20.7549	9.70E-10	upregulated	4	2.50915	0.0813	upregulated	1	3.01662	0.049	upregulated	5	8.10354	0.0003	downregulated	1	2.99213	0.0502	downregulated	15	30.3787	6.40E-14	downregulated	2	3.4709	0.0311	upregulated	7	8.52787	0.0002	upregulated	8
regulation of angiogenesis	GO	16 out of 18	114.851	upregulated	6	2.69846	0.0673	upregulated	2	1.37868	0.2519	upregulated	4	1.98054	0.138	upregulated	39	27.5183	1.10E-12	upregulated	8	12.9344	2.40E-06					upregulated	7	4.52081	0.0109	upregulated	1	2.04141	0.1298	upregulated	14	9.50845	7.40E-05	upregulated	10	10.6102	2.50E-05	upregulated	9	3.42888	0.0324	upregulated	17
positive regulation of supramolecular fiber organization	GO	15 out of 18	113.826	downregulated	2	1.82368	0.1614	downregulated	1	1.78967	0.167	upregulated	8	7.98175	0.0003	downregulated	11	9.28403	9.30E-05	downregulated	3	2.20339	0.1104					upregulated	10	14.2654	6.40E-07					downregulated	9	11.3593	1.20E-05	upregulated	3	5.35001	0.0047	upregulated	4	0.438458	0.645	upregulated	19
regulation of epithelial cell proliferation	GO	16 out of 18	112.063	upregulated	9	8.01024	0.0003	downregulated	1	1.57873	0.2062	upregulated	8	6.78864	0.0011	upregulated	38	15.3	2.30E-07	upregulated	9	9.23239	9.80E-05	downregulated	2	4.43369	0.0119	upregulated	6	2.54685	0.0783					upregulated	11	4.54731	0.0106	upregulated	8	6.00198	0.0025	upregulated	11	6.29589	0.0018	upregulated	25
regulation of hemopoiesis	GO	16 out of 18	110.778	downregulated	4	3.05204	0.0473	downregulated	1	3.32798	0.0359	upregulated	8	6.89521	0.001	upregulated	44	25.9956	5.10E-12	downregulated	1	1.94734	0.1427	downregulated	1	2.69471	0.0676	downregulated	2	5.0366	0.0065	downregulated	1	1.79018	0.1669	upregulated	12	5.04324	0.0065	upregulated	8	8.4133	0.0002	downregulated	3	4.45797	0.0116	upregulated	31
leukocyte activation	GO	15 out of 18	109.52	downregulated	7	6.54872	0.0014	downregulated	1	3.13443	0.0435	upregulated	2	1.25948	0.2838	upregulated	52	28.2716	5.30E-13	upregulated	6	2.83625	0.0586	downregulated	1	2.47904	0.0838	downregulated	6	5.82706	0.0029	upregulated	2	3.26276	0.0383	downregulated	11	6.39915	0.0017	upregulated	3	0.768376	0.4638	downregulated	4	5.82706	0.0029	upregulated	34
extracellular structure organization	GO	18 out of 18	109.056	upregulated	6	6.67691	0.0013	upregulated	1	2.99496	0.05	upregulated	5	3.49561	0.0303	upregulated	30	21.1348	6.60E-10	downregulated	2	2.54015	0.0789	downregulated	1	1.9467	0.1427	upregulated	5	2.55168	0.078	upregulated	1	1.80693	0.1642	upregulated	8	6.20514	0.002	upregulated	6	6.48331	0.0015	downregulated	4	3.40924	0.0331	upregulated	14
cell leading edge	GO	16 out of 18	108.915	upregulated	8	3.74841	0.0236	downregulated	1	0.644682	0.5248	upregulated	4	2.35821	0.0946	upregulated	39	16.6756	5.70E-08	upregulated	6	3.06447	0.0467	downregulated	2	3.33614	0.0356	upregulated	9	6.52284	0.0015					downregulated	15	15.3346	2.20E-07	upregulated	4	1.58287	0.2054	upregulated	9	3.21333	0.0402	upregulated	26
regulation of actin filament organization	GO	14 out of 18	107.971	downregulated	2	1.37752	0.2522	downregulated	2	2.59324	0.0748	upregulated	6	4.14751	0.0158	downregulated	13	9.77758	5.70E-05	upregulated	2	3.98934	0.0185					upregulated	10	11.0561	1.60E-05	upregulated	1	4.67785	0.0093	downregulated	9	8.89841	0.0001	upregulated	4	4.37745	0.0126	upregulated	7	0.798816	0.4499	upregulated	24
gliogenesis	GO	16 out of 18	107.3	upregulated	3	2.88624	0.0558	upregulated	1	3.79726	0.0224	upregulated	5	4.48476	0.0113	upregulated	24	16.3844	7.70E-08	upregulated	4	2.11915	0.1201	downregulated	2	3.76601	0.0231	upregulated	4	7.08478	0.0008					downregulated	6	5.92979	0.0027	upregulated	2	1.3387	0.2622	upregulated	7	5.99967	0.0025	upregulated	13
cell morphogenesis involved in neuron differentiation	GO	18 out of 18	105.572	upregulated	7	5.45681	0.0043	upregulated	7	8.8122	0.0001	upregulated	13	9.65462	6.40E-05	downregulated	20	11.0704	1.60E-05	upregulated	11	4.21952	0.0147	downregulated	1	1.69881	0.1829	upregulated	10	7.75264	0.0004	upregulated	1	0.463679	0.629	downregulated	15	12.7243	3.00E-06	upregulated	6	3.46389	0.0313	upregulated	15	7.08295	0.0008	upregulated	11
apoptotic signaling pathway	GO	17 out of 18	104.832	upregulated	5	2.5503	0.0781	downregulated	1	3.66723	0.0255	downregulated	1	0.526313	0.5908	upregulated	28	15.0325	3.00E-07	upregulated	8	5.32713	0.0049	downregulated	1	3.00692	0.0494	downregulated	2	3.22505	0.0398	upregulated	1	1.39519	0.2478	upregulated	15	12.3359	4.40E-06	upregulated	4	1.48133	0.2273	downregulated	2	3.90814	0.0201	upregulated	23
response to wounding	GO	17 out of 18	104.532	upregulated	5	1.33068	0.2643	upregulated	3	4.09463	0.0167	upregulated	6	3.88338	0.0206	upregulated	38	21.1787	6.30E-10	upregulated	5	1.69581	0.1834	downregulated	1	2.78013	0.062	downregulated	3	3.76493	0.0232	upregulated	2	3.63537	0.0264	upregulated	8	1.44971	0.2346	upregulated	2	0.76725	0.4643	downregulated	5	3.66649	0.0256	upregulated	24
membrane microdomain	GO	15 out of 18	103.978	upregulated	7	4.07607	0.017	upregulated	3	2.65053	0.0706	downregulated	1	2.30117	0.1001	upregulated	54	32.8301	5.50E-15	upregulated	9	4.90041	0.0074	downregulated	3	7.58302	0.0005	downregulated	5	5.1686	0.0057	upregulated	2	3.48992	0.0305	downregulated	11	6.29788	0.0018	downregulated	2	2.89874	0.0551	downregulated	4	2.56566	0.0769	upregulated	20
membrane raft	GO	15 out of 18	103.978	upregulated	7	4.07607	0.017	upregulated	3	2.65053	0.0706	downregulated	1	2.30117	0.1001	upregulated	54	32.8301	5.50E-15	upregulated	9	4.90041	0.0074	downregulated	3	7.58302	0.0005	downregulated	5	5.1686	0.0057	upregulated	2	3.48992	0.0305	downregulated	11	6.29788	0.0018	downregulated	2	2.89874	0.0551	downregulated	4	2.56566	0.0769	upregulated	20
lipid biosynthetic process	GO	14 out of 18	103.819	upregulated	8	4.0237	0.0179	upregulated	5	5.39158	0.0046	upregulated	13	18.7448	7.20E-09	upregulated	34	8.06086	0.0003	upregulated	20	28.5307	4.10E-13	downregulated	2	2.78353	0.0618	upregulated	3	3.10329	0.0449	downregulated	1	1.64127	0.1937	upregulated	10	2.94532	0.0526	upregulated	8	10.9953	1.70E-05	downregulated	7	5.54432	0.0039	upregulated	23
cell adhesion molecule binding	GO	15 out of 18	101.177	downregulated	2	1.72915	0.1774					upregulated	5	3.25133	0.0387	upregulated	35	30.1969	7.70E-14	downregulated	3	3.1198	0.0442	upregulated	1	0.446908	0.6396	downregulated	5	7.11909	0.0008	downregulated	1	1.6901	0.1845	upregulated	5	3.63529	0.0264	upregulated	4	3.82401	0.0218	downregulated	3	4.31403	0.0134	upregulated	18
extracellular matrix organization	GO	18 out of 18	101.035	upregulated	5	5.88513	0.0028	upregulated	1	3.1469	0.043	upregulated	4	3.64902	0.026	upregulated	27	19.6883	2.80E-09	downregulated	2	2.68992	0.0679	downregulated	1	2.09148	0.1235	upregulated	4	1.56462	0.2092	upregulated	1	1.94531	0.1429	upregulated	7	6.10067	0.0022	upregulated	6	7.25445	0.0007	downregulated	4	2.9622	0.0517	upregulated	11
regulation of cation channel activity	GO	14 out of 18	100.244	downregulated	3	5.94583	0.0026	upregulated	1	4.18527	0.0152	downregulated	1	0.9114	0.402	downregulated	16	19.1478	4.80E-09									downregulated	2	2.36443	0.094	upregulated	1	2.51464	0.0809	downregulated	15	27.3953	1.30E-12	upregulated	3	1.34327	0.261	upregulated	8	2.6373	0.0716	downregulated	4
distal axon	GO	17 out of 18	96.9755	downregulated	2	1.1228	0.3254	downregulated	1	4.00594	0.0182	upregulated	5	5.35364	0.0047	downregulated	16	6.52384	0.0015	upregulated	6	2.43287	0.0878	upregulated	2	1.59944	0.202	upregulated	5	6.79511	0.0011	downregulated	1	2.43287	0.0878	downregulated	11	12.1671	5.20E-06	downregulated	3	4.60313	0.01	upregulated	14	3.80025	0.0224	upregulated	23
voltage-gated potassium channel complex	GO	12 out of 18	95.6666	downregulated	2	5.23814	0.0053	downregulated	1	1.86942	0.1542					downregulated	14	26.6031	2.80E-12	downregulated	2	3.24592	0.0389	downregulated	2	6.69592	0.0012	downregulated	1	2.92672	0.0536					downregulated	7	14.3937	5.60E-07					downregulated	2	3.9345	0.0196	downregulated	2
regulation of small GTPase mediated signal transduction	GO	14 out of 18	94.9723	upregulated	1	2.34267	0.0961	upregulated	2	8.75858	0.0002	downregulated	2	1.39842	0.247	downregulated	15	17.6768	2.10E-08	upregulated	6	6.72349	0.0012					upregulated	6	9.1218	0.0001	downregulated	2	5.35334	0.0047	downregulated	14	18.9244	6.00E-09	upregulated	3	1.41652	0.2426	downregulated	2	1.88797	0.1514	upregulated	16
REACTOME_PLATELET_ACTIVATION_SIGNALING_AND_AGGREGATION	Broad MSigDB - Canonical Pathways	17 out of 18	94.4063	upregulated	4	1.78018	0.1686	upregulated	1	0.57312	0.5638	upregulated	3	2.47093	0.0845	upregulated	24	15.0441	2.90E-07	upregulated	3	2.58967	0.075	upregulated	1	2.64442	0.071	upregulated	8	10.7725	2.10E-05	downregulated	1	1.87879	0.1528	downregulated	5	4.48384	0.0113	downregulated	2	3.53891	0.029	downregulated	3	4.63531	0.0097	upregulated	13
regulation of peptidyl-tyrosine phosphorylation	GO	16 out of 18	94.2655	downregulated	4	3.55339	0.0286	upregulated	3	3.73653	0.0238	upregulated	3	4.08886	0.0168	upregulated	34	21.4935	4.60E-10	upregulated	4	2.54936	0.0781					upregulated	7	4.49465	0.0112					downregulated	7	5.49263	0.0041	upregulated	3	3.73653	0.0238	downregulated	7	5.04925	0.0064	upregulated	16
cell part morphogenesis	GO	15 out of 18	94.2255	upregulated	8	5.25254	0.0052	upregulated	8	8.13854	0.0003	upregulated	13	7.79435	0.0004	downregulated	22	10.9059	1.80E-05	upregulated	9	2.07213	0.1259	downregulated	2	2.72966	0.0652	upregulated	10	5.28078	0.0051					downregulated	16	12.1619	5.20E-06	downregulated	4	3.19128	0.0411	upregulated	17	7.37065	0.0006	downregulated	5
forebrain development	GO	16 out of 18	93.8635	upregulated	11	7.54403	0.0005	upregulated	3	4.63749	0.0097	upregulated	10	8.95885	0.0001	upregulated	33	10.8229	2.00E-05	upregulated	9	4.19148	0.0151					upregulated	6	3.89324	0.0204	downregulated	1	1.01635	0.3619	upregulated	11	7.07506	0.0008	downregulated	3	2.86637	0.0569	upregulated	10	1.80763	0.164	upregulated	15
presynapse	GO	15 out of 18	92.806	downregulated	4	3.84275	0.0214	downregulated	1	1.20538	0.2996	downregulated	4	5.03812	0.0065	downregulated	23	12.9617	2.30E-06	upregulated	3	0.539904	0.5828	upregulated	4	5.28217	0.0051	downregulated	3	2.22348	0.1082	upregulated	3	5.60272	0.0037	downregulated	16	16.0787	1.00E-07	downregulated	2	3.80606	0.0222	downregulated	7	6.01573	0.0024	upregulated	20
regulation of lipid metabolic process	GO	16 out of 18	92.2898	upregulated	4	1.43431	0.2383	upregulated	4	5.38461	0.0046	upregulated	6	7.27818	0.0007	upregulated	32	18.4833	9.40E-09	upregulated	10	8.13974	0.0003	upregulated	1	0.990905	0.3712	upregulated	7	6.98713	0.0009					upregulated	10	3.4109	0.033	upregulated	7	4.84359	0.0079	downregulated	3	3.47416	0.031	upregulated	12
memory	GO	13 out of 18	91.1023	downregulated	3	3.55171	0.0287	upregulated	2	6.68138	0.0013	downregulated	2	3.21291	0.0402	downregulated	20	29.5018	1.50E-13	upregulated	3	3.04161	0.0478					upregulated	2	2.55248	0.0779	upregulated	1	1.97104	0.1393	downregulated	11	17.0871	3.80E-08	upregulated	3	4.3019	0.0135	downregulated	7	10.4724	2.80E-05	downregulated	3
axon development	GO	18 out of 18	91.0777	upregulated	6	4.89234	0.0075	upregulated	6	9.46429	7.80E-05	upregulated	11	7.24488	0.0007	downregulated	15	7.32928	0.0007	upregulated	7	2.40167	0.0906	downregulated	2	4.46728	0.0115	upregulated	8	4.94222	0.0071	upregulated	1	3.27829	0.0377	downregulated	11	8.38022	0.0002	upregulated	5	2.98042	0.0508	upregulated	11	4.47047	0.0114	upregulated	13
branching morphogenesis of an epithelial tube	GO	15 out of 18	89.9726	upregulated	3	2.13447	0.1183	upregulated	2	3.44446	0.0319	upregulated	6	8.05105	0.0003	upregulated	24	20.3379	1.50E-09	upregulated	4	4.41171	0.0121	upregulated	1	2.43349	0.0877	upregulated	4	3.48642	0.0306					downregulated	3	5.13137	0.0059	upregulated	3	1.67391	0.1875	upregulated	6	3.43866	0.0321	upregulated	12
regulation of neuron death	GO	14 out of 18	89.5822	upregulated	7	2.78861	0.0615	upregulated	3	4.76311	0.0085	downregulated	3	1.65632	0.1908	downregulated	20	13.2802	1.70E-06	downregulated	5	4.08853	0.0168	downregulated	2	6.42507	0.0016	downregulated	9	10.1514	3.90E-05					downregulated	14	14.3623	5.80E-07	upregulated	5	2.99674	0.0499	upregulated	21	10.499	2.80E-05	upregulated	24
collagen-containing extracellular matrix	GO	16 out of 18	89.58	upregulated	4	5.30638	0.005	downregulated	1	2.31531	0.0987	upregulated	6	6.38193	0.0017	upregulated	21	18.9255	6.00E-09	downregulated	3	6.66858	0.0013	upregulated	1	2.38167	0.0924	upregulated	3	2.81912	0.0597	upregulated	1	2.22751	0.1078	upregulated	4	7.32072	0.0007	upregulated	4	5.36761	0.0047	upregulated	3	1.25482	0.2851	upregulated	11
response to metal ion	GO	16 out of 18	88.367	upregulated	4	2.59245	0.0748	upregulated	2	1.09389	0.3349	downregulated	1	0.560236	0.5711	downregulated	20	17.3556	2.90E-08	upregulated	7	4.29668	0.0136	downregulated	2	4.14063	0.0159	upregulated	7	6.54142	0.0014	downregulated	1	1.64413	0.1932	downregulated	6	1.85892	0.1558	downregulated	1	1.88797	0.1514	upregulated	5	4.10482	0.0165	downregulated	13
positive regulation of leukocyte cell-cell adhesion	GO	13 out of 18	88.1813	upregulated	2	2.47543	0.0841	upregulated	2	1.7684	0.1706	upregulated	4	4.43506	0.0119	upregulated	27	21.3095	5.60E-10	upregulated	3	4.33739	0.0131					downregulated	1	2.38444	0.0921					upregulated	6	4.68009	0.0093	upregulated	3	7.62895	0.0005	downregulated	3	2.73267	0.065	upregulated	19
enzyme activator activity	GO	16 out of 18	87.8474	upregulated	7	5.0306	0.0065	downregulated	2	1.38876	0.2494	upregulated	4	0.834052	0.4343	upregulated	43	13.2792	1.70E-06	downregulated	3	1.71331	0.1803	downregulated	2	3.22839	0.0396	upregulated	9	4.09993	0.0166	downregulated	2	4.2025	0.015	upregulated	11	4.72462	0.0089	upregulated	6	3.18669	0.0413	downregulated	9	5.83604	0.0029	upregulated	35
response to inorganic substance	GO	18 out of 18	87.8263	upregulated	4	1.9323	0.1448	upregulated	2	0.632665	0.5312	upregulated	3	0.57219	0.5643	downregulated	23	15.8349	1.30E-07	upregulated	10	5.38701	0.0046	downregulated	3	5.83232	0.0029	upregulated	8	4.40949	0.0122	downregulated	1	1.29484	0.2739	downregulated	7	2.68943	0.0679	downregulated	1	1.52725	0.2171	downregulated	6	3.98184	0.0187	downregulated	14
chemotaxis	GO	16 out of 18	87.8161	upregulated	8	4.45074	0.0117	upregulated	7	9.37501	8.50E-05	upregulated	13	9.01724	0.0001	upregulated	41	7.86051	0.0004	upregulated	9	2.82356	0.0594	downregulated	1	1.62136	0.1976	upregulated	10	3.78447	0.0227	downregulated	1	1.13468	0.3215	upregulated	17	10.8071	2.00E-05	downregulated	1	0.58571	0.5567	upregulated	14	4.76612	0.0085	upregulated	25
regulation of actin polymerization or depolymerization	GO	14 out of 18	87.6715	downregulated	1	1.00198	0.3672	downregulated	2	3.24515	0.039	downregulated	1	2.36521	0.0939	downregulated	10	9.61476	6.70E-05	upregulated	1	4.34404	0.013					upregulated	5	6.10495	0.0022	upregulated	1	5.03395	0.0065	downregulated	6	6.07182	0.0023	upregulated	3	5.34992	0.0047	upregulated	6	1.0844	0.3381	upregulated	16
perikaryon	GO	17 out of 18	87.3301	downregulated	1	1.83418	0.1597	upregulated	1	4.39397	0.0124	upregulated	3	2.56835	0.0767	downregulated	13	11.3913	1.10E-05	upregulated	4	3.52328	0.0295	downregulated	1	2.44108	0.0871	downregulated	1	1.34369	0.2609	upregulated	1	2.7169	0.0661	downregulated	5	8.61558	0.0002	downregulated	1	1.89409	0.1505	downregulated	6	11.1507	1.40E-05	downregulated	5
regulation of apoptotic signaling pathway	GO	14 out of 18	86.9437	upregulated	4	1.08276	0.3387	upregulated	3	1.32532	0.2657	upregulated	1	0.170917	0.8429	upregulated	41	18.187	1.30E-08	downregulated	3	2.02711	0.1317	downregulated	1	3.52769	0.0294	downregulated	4	3.32031	0.0361	downregulated	1	1.21203	0.2976	upregulated	15	8.13214	0.0003	downregulated	4	5.05794	0.0064	upregulated	10	2.76047	0.0633	upregulated	28
PDZ domain binding	GO	17 out of 18	85.4841	downregulated	3	4.17188	0.0154	downregulated	2	3.35184	0.035	upregulated	1	1.15667	0.3145	downregulated	11	10.9346	1.80E-05	upregulated	2	1.11895	0.3266	upregulated	1	1.85174	0.157	downregulated	2	4.71719	0.0089	downregulated	2	4.22547	0.0146	downregulated	12	21.1692	6.40E-10	downregulated	2	3.89335	0.0204	upregulated	6	4.39347	0.0124	upregulated	6
telencephalon development	GO	15 out of 18	85.3557	upregulated	6	5.58329	0.0038	upregulated	3	5.50079	0.0041	upregulated	8	7.92883	0.0004	upregulated	25	13.3024	1.70E-06	upregulated	3	2.80618	0.0604					upregulated	5	5.39936	0.0045					upregulated	9	7.70795	0.0004	downregulated	2	3.30466	0.0367	upregulated	7	1.97876	0.1382	upregulated	11
regulation of neurological system process	GO	18 out of 18	85.0262	downregulated	2	3.65686	0.0258	upregulated	1	4.28255	0.0138	downregulated	1	1.91192	0.1478	downregulated	11	11.1191	1.50E-05	upregulated	1	0.656879	0.5185	downregulated	1	3.19773	0.0409	upregulated	1	0.959149	0.3832	upregulated	1	2.60875	0.0736	downregulated	6	10.7236	2.20E-05	downregulated	1	3.85308	0.0212	upregulated	8	6.73935	0.0012	upregulated	8
growth cone	GO	17 out of 18	84.4258	downregulated	1	0.64889	0.5226	downregulated	1	4.4672	0.0115	upregulated	4	4.4672	0.0115	downregulated	7	3.198	0.0408	upregulated	5	2.88067	0.0561					upregulated	4	7.50896	0.0005	downregulated	1	2.88067	0.0561	downregulated	7	10.8727	1.90E-05	downregulated	3	6.18194	0.0021	upregulated	7	1.41707	0.2424	upregulated	17
regulation of inflammatory response	GO	16 out of 18	84.3113	downregulated	1	1.86685	0.1546	upregulated	2	1.42232	0.2412	upregulated	2	1.04297	0.3524	upregulated	31	17.1983	3.40E-08	upregulated	3	1.19926	0.3014	downregulated	1	1.86685	0.1546	downregulated	3	7.23483	0.0007	upregulated	1	1.46105	0.232	downregulated	9	5.94742	0.0026	downregulated	3	4.95512	0.007	downregulated	3	7.23483	0.0007	upregulated	23
REACTOME_POTASSIUM_CHANNELS	Broad MSigDB - Canonical Pathways	14 out of 18	83.9668	downregulated	1	2.23809	0.1067									downregulated	12	17.9156	1.70E-08	downregulated	1	2.34552	0.0958	downregulated	2	6.34876	0.0017	upregulated	3	4.52369	0.0108	downregulated	2	5.39603	0.0045	downregulated	9	16.4109	7.50E-08					upregulated	2	0.930292	0.3944	upregulated	3
site of polarized growth	GO	17 out of 18	83.9027	downregulated	1	0.64107	0.5267	downregulated	1	4.45566	0.0116	upregulated	4	4.45566	0.0116	downregulated	7	3.17717	0.0417	upregulated	5	2.8694	0.0567					upregulated	4	7.478	0.0006	downregulated	1	2.8694	0.0567	downregulated	7	10.8309	2.00E-05	downregulated	3	6.15171	0.0021	upregulated	7	1.37377	0.2532	upregulated	17
positive regulation of secretion	GO	18 out of 18	83.4662	downregulated	3	1.75769	0.1724	upregulated	2	0.937813	0.3915	downregulated	3	1.9048	0.1489	downregulated	21	6.7208	0.0012	downregulated	3	2.31225	0.099	upregulated	1	0.147231	0.8631	downregulated	7	6.84418	0.0011	downregulated	2	2.61384	0.0733	upregulated	15	6.09999	0.0022	downregulated	2	2.66854	0.0694	upregulated	16	6.10619	0.0022	upregulated	29
regulation of cellular protein localization	GO	16 out of 18	83.1819	downregulated	4	1.79422	0.1663	upregulated	2	1.37321	0.2533	upregulated	9	5.29121	0.005	downregulated	18	10.1455	3.90E-05	downregulated	4	2.17555	0.1135	upregulated	1	1.25525	0.285	upregulated	13	9.85548	5.20E-05	downregulated	1	1.06089	0.3461	downregulated	13	9.59311	6.80E-05	upregulated	7	2.42825	0.0882	upregulated	15	4.61144	0.0099	upregulated	23
positive regulation of apoptotic signaling pathway	GO	16 out of 18	83.036	upregulated	3	1.84743	0.1576	upregulated	1	0.605251	0.5459	upregulated	1	0.575339	0.5625	upregulated	21	15.3538	2.10E-07	downregulated	3	4.00836	0.0182	downregulated	1	4.34404	0.013	upregulated	4	2.97402	0.0511					upregulated	10	10.1715	3.80E-05	upregulated	5	4.25608	0.0142	upregulated	3	0.508148	0.6016	upregulated	17
negative regulation of neuron death	GO	13 out of 18	82.8215	upregulated	7	4.94947	0.0071	downregulated	1	3.77787	0.0229	downregulated	3	2.64628	0.0709	upregulated	19	9.34129	8.80E-05	downregulated	4	4.20276	0.015	downregulated	2	7.26093	0.0007	downregulated	7	9.65347	6.40E-05					downregulated	9	8.57327	0.0002	downregulated	1	2.00483	0.1347	downregulated	5	6.53019	0.0015	upregulated	14
NABA_ECM_REGULATORS	Broad MSigDB - Canonical Pathways	14 out of 18	82.7827	downregulated	3	4.75973	0.0086	upregulated	1	0.607749	0.5446	upregulated	1	0.270617	0.7629	upregulated	27	18.8762	6.30E-09	downregulated	2	3.09029	0.0455	upregulated	1	2.08742	0.124	upregulated	3	3.22247	0.0399					upregulated	9	7.41297	0.0006	upregulated	1	0.130451	0.8777	upregulated	7	3.35157	0.035	upregulated	15
regulation of extrinsic apoptotic signaling pathway	GO	14 out of 18	82.3707	upregulated	2	1.58433	0.2051					upregulated	1	0.638571	0.528	upregulated	24	21.6878	3.80E-10	upregulated	1	2.73014	0.0652	downregulated	1	4.43445	0.0119	downregulated	1	3.34765	0.0352	downregulated	1	2.01354	0.1335	upregulated	9	8.40926	0.0002	upregulated	3	2.07059	0.1261	upregulated	5	4.93578	0.0072	upregulated	14
glial cell differentiation	GO	15 out of 18	82.1689	upregulated	3	3.48211	0.0307	upregulated	1	4.08614	0.0168	upregulated	3	3.35506	0.0349	downregulated	13	10.6326	2.40E-05	upregulated	3	2.00854	0.1342	downregulated	2	4.31159	0.0134	upregulated	2	7.56323	0.0005					downregulated	4	4.51403	0.011	upregulated	1	0.10915	0.8966	downregulated	3	4.22659	0.0146	upregulated	8
ensheathment of neurons	GO	14 out of 18	82.0168	downregulated	1	1.89785	0.1499					upregulated	1	1.67806	0.1867	downregulated	9	10.0177	4.50E-05	upregulated	1	3.71741	0.0243	downregulated	5	20.4875	1.30E-09	downregulated	1	0.510452	0.6002					downregulated	3	3.88737	0.0205	upregulated	1	2.11953	0.1201	downregulated	4	7.29542	0.0007	downregulated	5
axon ensheathment	GO	14 out of 18	82.0168	downregulated	1	1.89785	0.1499					upregulated	1	1.67806	0.1867	downregulated	9	10.0177	4.50E-05	upregulated	1	3.71741	0.0243	downregulated	5	20.4875	1.30E-09	downregulated	1	0.510452	0.6002					downregulated	3	3.88737	0.0205	upregulated	1	2.11953	0.1201	downregulated	4	7.29542	0.0007	downregulated	5
axon guidance	GO	16 out of 18	81.7669	upregulated	4	5.83654	0.0029	upregulated	4	11.7651	7.80E-06	upregulated	9	8.89562	0.0001	downregulated	10	6.33182	0.0018	upregulated	5	3.30635	0.0366	downregulated	1	2.3929	0.0914	upregulated	4	4.86344	0.0077					downregulated	8	8.03855	0.0003	downregulated	1	1.21025	0.2981	upregulated	5	2.85686	0.0574	upregulated	6
adult behavior	GO	16 out of 18	81.6035	downregulated	1	1.00057	0.3677					downregulated	1	3.01164	0.0492	downregulated	9	8.48149	0.0002	upregulated	2	3.50719	0.03					upregulated	4	3.34352	0.0353	upregulated	1	2.38201	0.0924	downregulated	7	8.43457	0.0002	upregulated	4	4.04685	0.0175	upregulated	12	12.5829	3.40E-06	downregulated	5
neuron projection guidance	GO	16 out of 18	81.4307	upregulated	4	5.8158	0.003	upregulated	4	11.7235	8.10E-06	upregulated	9	8.81672	0.0001	downregulated	10	6.25674	0.0019	upregulated	5	3.28713	0.0374	downregulated	1	2.38315	0.0923	upregulated	4	4.83556	0.0079					upregulated	7	8.18261	0.0003	downregulated	1	1.20172	0.3007	upregulated	5	2.82074	0.0596	upregulated	6
dendrite development	GO	16 out of 18	80.8279	upregulated	3	3.25732	0.0385	upregulated	2	4.20575	0.0149	upregulated	4	4.89516	0.0075	downregulated	10	12.4294	4.00E-06	upregulated	4	3.04281	0.0477	downregulated	1	1.54313	0.2137	upregulated	3	6.19704	0.002					downregulated	7	10.3121	3.30E-05	downregulated	1	1.05429	0.3484	downregulated	4	6.35266	0.0017	upregulated	4
endothelial cell differentiation	GO	10 out of 18	80.7703									upregulated	4	5.94383	0.0026	upregulated	18	23.4491	6.50E-11	upregulated	2	4.01925	0.018					upregulated	1	2.5972	0.0745					upregulated	3	1.72679	0.1779	upregulated	4	7.25473	0.0007	upregulated	3	2.40353	0.0904	upregulated	10
NABA_ECM_GLYCOPROTEINS	Broad MSigDB - Canonical Pathways	15 out of 18	80.3479	upregulated	3	2.73598	0.0648	upregulated	2	4.3019	0.0135	upregulated	7	9.22626	9.80E-05	upregulated	13	5.94261	0.0026	downregulated	3	7.01633	0.0009					upregulated	4	3.70558	0.0246	downregulated	2	5.1413	0.0059	downregulated	3	4.40558	0.0122	upregulated	4	4.76681	0.0085	downregulated	2	1.65777	0.1906	downregulated	2
positive regulation of cation transmembrane transport	GO	15 out of 18	79.8229	downregulated	2	2.60249	0.0741	upregulated	1	4.27301	0.0139	downregulated	2	3.16364	0.0423	downregulated	12	10.1702	3.80E-05	upregulated	1	4.96267	0.007					downregulated	3	4.04285	0.0175	upregulated	1	2.59951	0.0743	downregulated	13	20.947	8.00E-10	downregulated	2	1.83252	0.16	downregulated	3	4.18651	0.0152	downregulated	5
isoprenoid biosynthetic process	GO	11 out of 18	79.6962	upregulated	2	3.82763	0.0218					upregulated	3	13.7017	1.10E-06	upregulated	1	2.84076	0.0584	upregulated	8	28.1961	5.70E-13					upregulated	1	3.89669	0.0203									upregulated	1	4.33413	0.0131	upregulated	1	3.08215	0.0459	upregulated	1
secretion	GO	15 out of 18	79.6671	downregulated	5	4.73694	0.0088	upregulated	2	0.426559	0.6528	upregulated	4	3.09312	0.0454	upregulated	39	11.0613	1.60E-05	upregulated	10	4.64891	0.0096	upregulated	3	1.92873	0.1453	downregulated	5	5.68092	0.0034	upregulated	2	3.31282	0.0364	downregulated	8	3.82909	0.0217	downregulated	2	3.29164	0.0372	upregulated	18	8.18102	0.0003	downregulated	10
secretion by cell	GO	15 out of 18	79.5054	downregulated	5	5.73925	0.0032	upregulated	2	0.650787	0.5216	upregulated	4	3.89254	0.0204	upregulated	36	12.9112	2.50E-06	upregulated	7	3.04676	0.0475	downregulated	1	0.79789	0.4503	downregulated	4	5.38693	0.0046	upregulated	2	3.75774	0.0233	upregulated	12	4.98157	0.0069	downregulated	2	3.76051	0.0233	upregulated	18	11.1565	1.40E-05	upregulated	21
protein localization to membrane	GO	15 out of 18	79.3131	downregulated	9	9.46551	7.70E-05	upregulated	3	3.30159	0.0368	downregulated	3	1.65443	0.1912	downregulated	17	6.3648	0.0017	downregulated	7	6.72126	0.0012	downregulated	1	3.62308	0.0267	upregulated	6	2.30338	0.0999	upregulated	1	1.24961	0.2866	downregulated	13	11.2945	1.20E-05	upregulated	5	2.19438	0.1114	downregulated	6	6.22051	0.002	upregulated	15
receptor complex	GO	17 out of 18	78.9943	downregulated	4	3.96414	0.019	upregulated	2	1.66014	0.1901	upregulated	3	0.51722	0.5962	downregulated	25	12.2691	4.70E-06	upregulated	5	1.36696	0.2549	downregulated	1	1.75733	0.1725	upregulated	13	9.00549	0.0001	upregulated	1	1.84227	0.1585	upregulated	14	9.15624	0.0001	upregulated	5	1.39111	0.2488	upregulated	16	8.65486	0.0002	upregulated	17
divalent inorganic cation homeostasis	GO	16 out of 18	78.8231	downregulated	2	0.950321	0.3866	upregulated	3	1.6249	0.1969	upregulated	6	3.81947	0.0219	downregulated	22	8.16064	0.0003	upregulated	5	5.48114	0.0042	upregulated	1	0.182146	0.8335	upregulated	10	6.44559	0.0016	upregulated	1	1.57556	0.2069	downregulated	19	21.1456	6.60E-10	downregulated	2	1.48806	0.2258	upregulated	16	8.47557	0.0002	downregulated	9
learning or memory	GO	14 out of 18	78.1598	downregulated	4	2.96619	0.0515	upregulated	2	5.2125	0.0054	downregulated	3	3.13619	0.0434	downregulated	25	22.3573	2.00E-10	upregulated	5	4.36606	0.0127	downregulated	1	3.00327	0.0496	upregulated	4	4.31842	0.0133	upregulated	2	3.23457	0.0394	downregulated	13	13.0919	2.10E-06	downregulated	2	3.71499	0.0244	downregulated	8	6.33067	0.0018	upregulated	13
myelination	GO	14 out of 18	78.0493	downregulated	1	1.91473	0.1474					upregulated	1	1.69456	0.1837	downregulated	9	10.2625	3.50E-05	upregulated	1	3.7355	0.0239	downregulated	4	15.6736	1.60E-07	downregulated	1	0.521687	0.5935					downregulated	3	3.945	0.0194	upregulated	1	2.1367	0.118	downregulated	4	7.38507	0.0006	downregulated	5
regulation of axonogenesis	GO	15 out of 18	77.7908	upregulated	3	2.45986	0.0854	upregulated	1	0.558206	0.5722	upregulated	3	4.50063	0.0111	upregulated	19	9.91604	4.90E-05	downregulated	2	1.20106	0.3009	downregulated	2	4.98508	0.0068	upregulated	9	9.22912	9.80E-05					upregulated	7	6.2165	0.002	downregulated	3	3.83267	0.0217	downregulated	6	7.78047	0.0004	upregulated	9
regulation of endocytosis	GO	15 out of 18	77.5233	upregulated	3	1.40226	0.246	upregulated	1	2.03283	0.131	upregulated	4	4.36785	0.0127	upregulated	27	10.1621	3.90E-05	upregulated	2	0.876729	0.4161	upregulated	1	0.460952	0.6307	upregulated	6	3.19045	0.0412					downregulated	12	13.1134	2.00E-06	upregulated	5	3.51741	0.0297	upregulated	13	6.54848	0.0014	downregulated	5
lymphocyte activation	GO	15 out of 18	77.4337	downregulated	5	4.37637	0.0126	downregulated	1	3.32313	0.036	upregulated	2	1.42429	0.2407	upregulated	38	17.8478	1.80E-08	upregulated	6	3.17751	0.0417	upregulated	1	0.432444	0.6489	downregulated	5	6.39115	0.0017	upregulated	1	1.48076	0.2275	upregulated	14	4.37067	0.0126	upregulated	2	0.911513	0.4019	downregulated	4	6.39115	0.0017	upregulated	24
regulation of synapse structure or activity	GO	15 out of 18	77.2372	upregulated	1	0.310949	0.7328	upregulated	2	3.82103	0.0219	downregulated	4	4.34706	0.0129	downregulated	13	11.0477	1.60E-05	downregulated	1	0.918024	0.3993					downregulated	3	6.73979	0.0012	downregulated	1	1.35283	0.2585	downregulated	12	15.509	1.80E-07	downregulated	3	3.66056	0.0257	upregulated	12	5.0853	0.0062	upregulated	11
pallium development	GO	15 out of 18	77.1254	upregulated	6	7.2303	0.0007	upregulated	3	6.14341	0.0021	upregulated	7	8.25976	0.0003	upregulated	19	9.94349	4.80E-05	downregulated	3	2.14822	0.1167					upregulated	4	4.61879	0.0099					upregulated	5	5.51504	0.004	downregulated	1	3.62909	0.0265	upregulated	6	2.88588	0.0558	upregulated	7
cellular potassium ion transport	GO	14 out of 18	77.044	downregulated	1	1.74377	0.1749					upregulated	2	1.38219	0.251	downregulated	15	17.3993	2.80E-08	downregulated	1	1.84714	0.1577	downregulated	2	5.3205	0.0049	downregulated	1	2.25294	0.1051	downregulated	2	4.37351	0.0126	downregulated	10	14.1168	7.40E-07					downregulated	1	3.13658	0.0434	upregulated	6
potassium ion transmembrane transport	GO	14 out of 18	77.044	downregulated	1	1.74377	0.1749					upregulated	2	1.38219	0.251	downregulated	15	17.3993	2.80E-08	downregulated	1	1.84714	0.1577	downregulated	2	5.3205	0.0049	downregulated	1	2.25294	0.1051	downregulated	2	4.37351	0.0126	downregulated	10	14.1168	7.40E-07					downregulated	1	3.13658	0.0434	upregulated	6
lung development	GO	15 out of 18	77.0264	upregulated	3	2.99555	0.05	upregulated	2	2.72179	0.0658	upregulated	1	0.231727	0.7932	upregulated	22	11.9808	6.30E-06	upregulated	7	7.38642	0.0006					upregulated	5	3.25513	0.0386	downregulated	1	3.01867	0.0489	upregulated	9	5.39953	0.0045	upregulated	3	2.13788	0.1179	upregulated	10	8.57682	0.0002	upregulated	12
respiratory tube development	GO	15 out of 18	77.0173	upregulated	3	2.95637	0.052	upregulated	2	2.68345	0.0683	upregulated	1	0.222728	0.8003	upregulated	23	12.5197	3.70E-06	upregulated	7	7.24372	0.0007					upregulated	5	3.15679	0.0426	downregulated	1	2.99709	0.0499	upregulated	9	5.21967	0.0054	upregulated	3	2.07994	0.1249	upregulated	10	8.45532	0.0002	upregulated	12
cellular response to hormone stimulus	GO	17 out of 18	76.9753	downregulated	2	2.49521	0.0825	downregulated	1	3.82463	0.0218	upregulated	5	2.46727	0.0848	upregulated	34	8.4311	0.0002	upregulated	5	0.619844	0.538	upregulated	2	4.03254	0.0177	upregulated	8	5.28975	0.005	downregulated	1	1.61925	0.198	upregulated	12	5.51047	0.004	upregulated	4	3.14245	0.0432	upregulated	15	5.7393	0.0032	downregulated	8
cell-cell adhesion via plasma-membrane adhesion molecules	GO	16 out of 18	76.7326	upregulated	4	5.10835	0.006					upregulated	5	7.93776	0.0004	upregulated	20	14.6374	4.40E-07	upregulated	5	3.5324	0.0292	downregulated	2	5.82178	0.003	upregulated	3	2.56402	0.077	upregulated	1	1.18903	0.3045	upregulated	5	1.83826	0.1591	downregulated	1	3.71133	0.0244	upregulated	6	4.44866	0.0117	upregulated	9
regulated exocytosis	GO	14 out of 18	76.7053	downregulated	2	4.66514	0.0094	upregulated	2	2.31358	0.0989	downregulated	2	4.26454	0.0141	upregulated	19	18.4539	9.70E-09	upregulated	1	0.456911	0.6332					upregulated	6	7.20551	0.0007					downregulated	3	5.09047	0.0062	downregulated	1	4.1341	0.016	upregulated	6	6.52245	0.0015	upregulated	10
wound healing	GO	15 out of 18	76.2796	upregulated	3	0.71804	0.4877	upregulated	2	1.94909	0.1424	upregulated	5	3.5205	0.0296	upregulated	29	16.8585	4.80E-08	upregulated	3	1.22541	0.2936					downregulated	2	2.56224	0.0771	upregulated	1	1.74359	0.1749	upregulated	6	2.05279	0.1284	upregulated	2	0.976148	0.3768	downregulated	4	2.99865	0.0499	upregulated	17
regulation of intracellular transport	GO	14 out of 18	76.1043	downregulated	5	3.70056	0.0247	upregulated	1	1.01635	0.3619	upregulated	8	5.53429	0.0039	upregulated	37	14.3522	5.80E-07	upregulated	8	2.52748	0.0799					upregulated	7	5.81024	0.003					upregulated	15	9.42803	8.00E-05	downregulated	1	0.636325	0.5292	downregulated	3	2.039	0.1302	upregulated	19
regulation of gliogenesis	GO	14 out of 18	75.7303	upregulated	5	4.28042	0.0138					upregulated	4	5.72434	0.0033	upregulated	15	11.3835	1.10E-05	upregulated	3	3.39254	0.0336	downregulated	2	7.31894	0.0007	upregulated	2	3.53251	0.0292					downregulated	2	4.62134	0.0098	upregulated	1	1.04058	0.3532	upregulated	7	7.08699	0.0008	upregulated	9
blood circulation	GO	17 out of 18	75.6176	upregulated	3	0.345393	0.7079	upregulated	1	1.11631	0.3275	downregulated	2	3.36275	0.0346	upregulated	34	11.4903	1.00E-05	upregulated	5	6.04871	0.0024	downregulated	1	0.959532	0.3831	upregulated	8	4.37806	0.0125	downregulated	2	2.76629	0.0629	upregulated	13	4.5414	0.0107	downregulated	2	2.23506	0.107	upregulated	15	8.25	0.0003	upregulated	27
regulation of synapse organization	GO	15 out of 18	75.3289	upregulated	1	0.332245	0.7173	upregulated	2	3.86405	0.021	downregulated	4	4.49215	0.0112	downregulated	13	11.5034	1.00E-05	downregulated	1	0.951571	0.3861					downregulated	3	6.8623	0.001	downregulated	1	1.39027	0.249	downregulated	11	12.9753	2.30E-06	downregulated	3	3.799	0.0224	upregulated	12	5.50506	0.0041	upregulated	11
epithelial cell proliferation	GO	15 out of 18	75.2989	upregulated	7	13.6124	1.20E-06	downregulated	1	4.6309	0.0097	upregulated	4	4.74006	0.0087	upregulated	7	3.72981	0.024	upregulated	4	4.2935	0.0137					upregulated	3	4.35892	0.0128	upregulated	1	3.04087	0.0478	upregulated	1	2.41388	0.0895	upregulated	3	4.86827	0.0077	downregulated	1	4.97402	0.0069	upregulated	5
transcription factor activity, RNA polymerase II proximal promoter sequence-specific DNA binding	GO	17 out of 18	75.149	upregulated	3	2.00534	0.1346	downregulated	2	3.05677	0.047	upregulated	7	4.08276	0.0169	upregulated	38	13.1994	1.90E-06	downregulated	4	1.01236	0.3634	downregulated	1	2.45018	0.0863	upregulated	11	5.29717	0.005	downregulated	2	4.7891	0.0083	downregulated	5	1.58455	0.205	upregulated	7	4.54963	0.0106	downregulated	3	3.33974	0.0354	downregulated	9
cellular response to extracellular stimulus	GO	16 out of 18	74.5782	upregulated	5	3.39224	0.0336	upregulated	1	1.64255	0.1935	upregulated	5	5.49127	0.0041	upregulated	19	8.51128	0.0002	downregulated	5	5.78579	0.0031	downregulated	1	3.31437	0.0364	downregulated	3	5.52015	0.004	upregulated	1	1.10536	0.3311	downregulated	4	5.9691	0.0026	downregulated	1	1.5281	0.2169	upregulated	6	4.74387	0.0087	upregulated	14
negative regulation of cell adhesion	GO	16 out of 18	74.5754	upregulated	5	3.4006	0.0334	downregulated	1	3.61705	0.0269	upregulated	3	1.98471	0.1374	upregulated	30	15.3421	2.20E-07	upregulated	3	2.27107	0.1032	downregulated	1	2.11252	0.1209	downregulated	5	8.54037	0.0002	downregulated	1	1.57674	0.2066	upregulated	4	1.72799	0.1776	downregulated	2	1.98005	0.1381	downregulated	4	8.05146	0.0003	upregulated	16
apical part of cell	GO	17 out of 18	74.5332	upregulated	6	2.15237	0.1162	upregulated	3	3.57187	0.0281	upregulated	11	9.91037	5.00E-05	upregulated	40	18.4086	1.00E-08	upregulated	8	4.44342	0.0118	upregulated	3	3.89316	0.0204	upregulated	9	2.12254	0.1197	upregulated	2	1.82027	0.162	upregulated	9	1.52483	0.2177	upregulated	7	2.87443	0.0564	upregulated	13	4.01346	0.0181	upregulated	19
regulation of smooth muscle cell proliferation	GO	16 out of 18	74.3493	upregulated	5	3.34418	0.0353	upregulated	1	1.28067	0.2779	upregulated	3	2.65944	0.07	upregulated	16	5.90757	0.0027	upregulated	5	4.82332	0.008	downregulated	1	3.52703	0.0294	upregulated	7	7.68909	0.0005					upregulated	5	3.04193	0.0477	downregulated	2	1.66986	0.1883	upregulated	6	3.98565	0.0186	upregulated	11
negative regulation of cellular component movement	GO	17 out of 18	74.2303	downregulated	3	2.22129	0.1085	upregulated	1	0.810921	0.4444	downregulated	2	2.54158	0.0787	upregulated	31	10.1934	3.70E-05	upregulated	4	2.15107	0.1164	downregulated	1	2.00441	0.1347	upregulated	6	1.67955	0.1865	downregulated	1	1.07479	0.3414	upregulated	14	11.3717	1.20E-05	downregulated	2	2.31387	0.0989	upregulated	10	3.96053	0.0191	upregulated	19
response to toxic substance	GO	14 out of 18	74.1834	upregulated	4	2.25096	0.1053	upregulated	2	0.845747	0.4292	upregulated	2	2.42359	0.0886	upregulated	35	16.4928	6.90E-08	upregulated	6	2.66814	0.0694	downregulated	1	2.33185	0.0971	downregulated	3	4.1771	0.0153	upregulated	1	0.810921	0.4444	downregulated	10	8.6508	0.0002	upregulated	3	4.06717	0.0171	downregulated	5	5.22458	0.0054	upregulated	25
adult locomotory behavior	GO	15 out of 18	74.181	downregulated	1	1.3434	0.261					downregulated	1	3.50584	0.03	downregulated	8	11.6911	8.40E-06	upregulated	1	2.47781	0.0839					upregulated	2	1.72628	0.1779	upregulated	1	2.78161	0.0619	downregulated	3	4.2865	0.0138	downregulated	2	4.23966	0.0144	upregulated	6	9.61639	6.70E-05	downregulated	4
PID_IL4_2PATHWAY	Broad MSigDB - Canonical Pathways	12 out of 18	73.9378	downregulated	1	1.73677	0.1761	downregulated	1	5.11094	0.006					upregulated	10	9.91337	5.00E-05	downregulated	1	1.463	0.2315					downregulated	2	8.56345	0.0002					downregulated	3	4.88791	0.0075	upregulated	1	4.45526	0.0116	downregulated	3	7.96183	0.0003	upregulated	10
regulation of protein secretion	GO	18 out of 18	73.732	downregulated	3	1.95745	0.1412	downregulated	1	0.700186	0.4965	downregulated	2	1.0136	0.3629	upregulated	30	7.87228	0.0004	downregulated	4	2.80449	0.0605	upregulated	1	0.17974	0.8355	upregulated	10	5.03546	0.0065	downregulated	3	4.52082	0.0109	upregulated	14	6.20307	0.002	downregulated	2	2.78206	0.0619	upregulated	15	5.83699	0.0029	upregulated	22
basolateral plasma membrane	GO	17 out of 18	73.5853	upregulated	2	1.17235	0.3096	upregulated	4	4.16784	0.0155	upregulated	6	5.0087	0.0067	upregulated	17	7.88101	0.0004	upregulated	8	6.5638	0.0014	upregulated	1	2.0728	0.1258	upregulated	5	3.40634	0.0332	downregulated	1	2.66652	0.0695	downregulated	3	4.79361	0.0083	downregulated	1	3.41969	0.0327	downregulated	2	1.99072	0.1366	upregulated	11
hair cycle process	GO	13 out of 18	73.546	upregulated	4	12.2128	5.00E-06	upregulated	3	5.20826	0.0055	upregulated	3	5.5279	0.004	upregulated	9	8.28145	0.0003	upregulated	4	3.76813	0.0231					upregulated	2	2.20422	0.1103					upregulated	4	4.07582	0.017	upregulated	3	4.20012	0.015	upregulated	5	5.49463	0.0041	upregulated	5
multicellular organismal response to stress	GO	13 out of 18	73.3801	upregulated	1	0.686505	0.5033	upregulated	3	7.35306	0.0006	downregulated	1	3.69975	0.0247	downregulated	10	14.0418	8.00E-07	upregulated	1	3.26815	0.0381					upregulated	1	1.2323	0.2916					upregulated	5	7.21296	0.0007					upregulated	6	7.52452	0.0005	upregulated	6
regulation of exocytosis	GO	16 out of 18	73.3704	downregulated	4	5.51206	0.004	upregulated	1	1.71439	0.1801	downregulated	3	5.95395	0.0026	upregulated	18	9.52897	7.30E-05	downregulated	1	1.63932	0.1941	upregulated	1	0.722026	0.4858	downregulated	6	10.6891	2.30E-05	downregulated	2	4.27699	0.0139	downregulated	4	3.3968	0.0335	downregulated	1	3.68054	0.0252	downregulated	4	6.65564	0.0013	upregulated	12
gland development	GO	15 out of 18	73.3636	upregulated	7	6.35442	0.0017	upregulated	4	3.33306	0.0357	upregulated	6	3.30107	0.0368	upregulated	35	13.644	1.20E-06	upregulated	8	2.22727	0.1078	downregulated	2	3.91558	0.0199	downregulated	3	2.78671	0.0616					upregulated	7	2.31184	0.0991	upregulated	6	5.21045	0.0055	downregulated	3	3.46412	0.0313	upregulated	18
negative regulation of apoptotic signaling pathway	GO	17 out of 18	73.3367	upregulated	3	2.23676	0.1068	upregulated	2	1.3409	0.2616	upregulated	1	0.44576	0.6403	upregulated	25	16.753	5.30E-08	upregulated	1	0.381138	0.6831	upregulated	1	0.979458	0.3755	downregulated	3	4.08189	0.0169	downregulated	1	1.72989	0.1773	downregulated	5	3.58018	0.0279	downregulated	4	7.20426	0.0007	downregulated	1	2.88579	0.0558	upregulated	16
response to oxidative stress	GO	17 out of 18	73.2485	downregulated	3	1.56858	0.2083	upregulated	1	0.296067	0.7437	upregulated	3	1.28798	0.2758	upregulated	20	5.05336	0.0064	upregulated	10	6.53499	0.0015	downregulated	3	6.19004	0.002	downregulated	4	4.14296	0.0159	downregulated	1	1.91124	0.1479	upregulated	9	4.35992	0.0128	upregulated	8	5.85222	0.0029	upregulated	13	6.11321	0.0022	upregulated	18
regulation of calcium ion transmembrane transport	GO	15 out of 18	72.8337	downregulated	2	2.03937	0.1301					downregulated	1	3.17746	0.0417	downregulated	12	11.6029	9.10E-06	upregulated	1	4.95634	0.007					upregulated	3	1.97975	0.1381	upregulated	1	2.5934	0.0748	downregulated	9	13.2361	1.80E-06	upregulated	3	1.52587	0.2174	downregulated	4	6.89744	0.001	upregulated	6
regulation of myeloid cell differentiation	GO	17 out of 18	72.7374	downregulated	2	1.96965	0.1395	downregulated	1	3.9402	0.0194	upregulated	4	3.71059	0.0245	upregulated	24	15.729	1.50E-07	upregulated	3	1.37586	0.2526	downregulated	1	3.32957	0.0358	upregulated	8	7.68867	0.0005	downregulated	1	2.36957	0.0935	upregulated	9	4.92827	0.0072	upregulated	4	4.82201	0.0081	downregulated	1	4.23502	0.0145	downregulated	4
lamellipodium	GO	14 out of 18	72.6586	upregulated	4	2.62265	0.0726	upregulated	1	1.09214	0.3355	upregulated	3	1.46958	0.23	upregulated	20	16.2008	9.20E-08	upregulated	2	2.04762	0.129	downregulated	1	2.23906	0.1066	upregulated	4	5.41396	0.0045					downregulated	5	5.40267	0.0045	upregulated	2	2.05955	0.1275	upregulated	5	2.37357	0.0931	upregulated	15
response to peptide	GO	18 out of 18	72.3492	downregulated	2	1.25327	0.2856	downregulated	1	4.18874	0.0152	upregulated	4	1.34065	0.2617	upregulated	25	10.6524	2.40E-05	upregulated	6	2.07853	0.1251	upregulated	1	1.99808	0.1356	upregulated	3	2.1411	0.1175	upregulated	1	0.730207	0.4818	upregulated	9	4.55578	0.0105	upregulated	5	3.85926	0.0211	upregulated	8	2.03475	0.1307	upregulated	17
tubulin binding	GO	18 out of 18	72.3296	downregulated	4	2.36363	0.0941	upregulated	1	0.417214	0.6589	upregulated	7	4.86512	0.0077	upregulated	15	1.87137	0.1539	downregulated	3	2.47228	0.0844	upregulated	2	3.04815	0.0474	upregulated	7	5.11748	0.006	downregulated	1	1.73541	0.1763	upregulated	11	5.00158	0.0067	upregulated	5	6.20989	0.002	upregulated	12	3.56072	0.0284	upregulated	13
molting cycle	GO	13 out of 18	72.2681	upregulated	4	11.8583	7.10E-06	upregulated	4	7.45693	0.0006	upregulated	3	5.3544	0.0047	upregulated	9	7.61513	0.0005	upregulated	4	3.56248	0.0284					upregulated	2	2.05849	0.1276					upregulated	4	3.78394	0.0227	upregulated	3	3.96472	0.019	upregulated	5	5.24618	0.0053	upregulated	5
hair cycle	GO	13 out of 18	72.2681	upregulated	4	11.8583	7.10E-06	upregulated	4	7.45693	0.0006	upregulated	3	5.3544	0.0047	upregulated	9	7.61513	0.0005	upregulated	4	3.56248	0.0284					upregulated	2	2.05849	0.1276					upregulated	4	3.78394	0.0227	upregulated	3	3.96472	0.019	upregulated	5	5.24618	0.0053	upregulated	5
REACTOME_G_ALPHA1213_SIGNALLING_EVENTS	Broad MSigDB - Canonical Pathways	14 out of 18	72.1652	upregulated	2	2.06692	0.1266					upregulated	1	1.07209	0.3423	downregulated	4	7.7786	0.0004	upregulated	1	0.809976	0.4449	upregulated	1	3.62	0.0268	upregulated	4	8.1031	0.0003	downregulated	1	4.52829	0.0108	downregulated	8	16.01	1.10E-07	upregulated	1	1.2045	0.2998	upregulated	1	0.0721324	0.9304	upregulated	8
regulation of chemotaxis	GO	16 out of 18	71.8952	upregulated	5	2.97171	0.0512					upregulated	2	1.66436	0.1893	upregulated	25	11.5001	1.00E-05	upregulated	2	6.09509	0.0023	upregulated	1	0.611638	0.5425	upregulated	6	4.93815	0.0072					upregulated	5	4.93501	0.0072	downregulated	2	3.01666	0.049	upregulated	9	9.26378	9.50E-05	upregulated	11
developmental maturation	GO	15 out of 18	71.5112	upregulated	6	4.34252	0.013	downregulated	2	2.62364	0.0725	upregulated	3	4.68177	0.0093	downregulated	13	8.96533	0.0001	upregulated	6	4.48925	0.0112					upregulated	7	4.28809	0.0137					downregulated	5	5.77402	0.0031	upregulated	3	1.68146	0.1861	upregulated	5	4.31249	0.0134	downregulated	7
positive regulation of cation channel activity	GO	14 out of 18	71.4574	downregulated	1	3.12696	0.0439	upregulated	1	5.05387	0.0064	downregulated	1	1.64384	0.1932	downregulated	8	10.5787	2.50E-05									downregulated	2	4.05321	0.0174	upregulated	1	3.36338	0.0346	downregulated	9	19.5415	3.30E-09	downregulated	1	1.27679	0.2789	upregulated	4	2.38997	0.0916	downregulated	2
negative regulation of locomotion	GO	17 out of 18	71.4	downregulated	3	2.1097	0.1213	upregulated	1	0.773624	0.4613	downregulated	2	2.451	0.0862	upregulated	32	10.7166	2.20E-05	upregulated	4	2.10306	0.1221	downregulated	1	1.95498	0.1416	upregulated	6	1.51308	0.2202	downregulated	1	1.03379	0.3557	upregulated	15	12.3893	4.20E-06	downregulated	2	2.22551	0.108	upregulated	11	3.69534	0.0248	upregulated	18
REACTOME_KERATAN_SULFATE_DEGRADATION	Broad MSigDB - Canonical Pathways	12 out of 18	71.3782	downregulated	1	4.18131	0.0153	downregulated	2	9.25632	9.60E-05	downregulated	1	6.69111	0.0012	downregulated	1	2.76858	0.0628	downregulated	3	12.9014	2.50E-06	downregulated	1	4.96577	0.007									upregulated	1	2.60101	0.0742	upregulated	1	3.29399	0.0371	downregulated	1	3.96917	0.0189	downregulated	2
PID_CDC42_PATHWAY	Broad MSigDB - Canonical Pathways	14 out of 18	71.3349	downregulated	1	1.2138	0.2971	upregulated	1	5.36338	0.0047	upregulated	2	3.96598	0.0189	downregulated	3	4.48	0.0113	upregulated	1	0.535785	0.5852	downregulated	1	4.3345	0.0131	upregulated	3	7.00477	0.0009					downregulated	3	6.79886	0.0011	upregulated	1	2.83172	0.0589	downregulated	1	1.4171	0.2424	upregulated	8
protein localization to cell periphery	GO	15 out of 18	71.0578	downregulated	5	7.66329	0.0005	downregulated	1	1.19751	0.3019	downregulated	3	2.98836	0.0504	downregulated	10	7.70218	0.0005	downregulated	3	3.01878	0.0489	downregulated	1	4.22475	0.0146	upregulated	6	4.81268	0.0081	upregulated	1	1.77931	0.1688	downregulated	9	12.1768	5.10E-06	downregulated	3	2.44191	0.087	downregulated	3	7.96855	0.0003	upregulated	10
response to starvation	GO	14 out of 18	71.0482	upregulated	3	1.95324	0.1418					upregulated	4	6.03354	0.0024	upregulated	16	10.2081	3.70E-05	upregulated	3	1.76294	0.1715	downregulated	1	3.54597	0.0288	upregulated	4	5.86631	0.0028	upregulated	1	1.27196	0.2803	upregulated	3	2.85046	0.0578	downregulated	2	3.56021	0.0284	upregulated	6	4.95863	0.007	upregulated	13
coenzyme binding	GO	15 out of 18	70.8475	upregulated	5	2.17897	0.1132	downregulated	1	2.27766	0.1025	downregulated	3	3.57102	0.0281	upregulated	27	12.0725	5.70E-06	upregulated	5	6.25502	0.0019					upregulated	3	2.29353	0.1009					upregulated	9	4.42449	0.012	upregulated	5	5.15699	0.0058	upregulated	9	5.13415	0.0059	upregulated	14
positive regulation of establishment of protein localization	GO	18 out of 18	70.725	downregulated	3	2.21582	0.1091	downregulated	1	0.672799	0.5103	upregulated	5	2.59897	0.0743	downregulated	17	5.38877	0.0046	downregulated	4	2.77632	0.0623	upregulated	1	0.16597	0.8471	upregulated	8	4.00563	0.0182	downregulated	2	2.71261	0.0664	upregulated	16	8.6218	0.0002	downregulated	1	2.80553	0.0605	upregulated	14	4.41056	0.0121	upregulated	23
regulation of reactive oxygen species metabolic process	GO	15 out of 18	70.4907	upregulated	2	1.78865	0.1672					upregulated	1	1.05118	0.3495	upregulated	21	14.1725	7.00E-07	upregulated	4	2.65135	0.0706	upregulated	2	4.69908	0.0091	downregulated	1	0.999744	0.368	downregulated	1	1.51934	0.2189	downregulated	3	2.62462	0.0725	upregulated	1	0.0514778	0.9498	upregulated	6	4.35618	0.0128	upregulated	13
glial cell development	GO	13 out of 18	70.3861									upregulated	3	4.91247	0.0074	downregulated	8	10.2824	3.40E-05	upregulated	2	1.90437	0.1489	downregulated	2	5.40653	0.0045	upregulated	1	3.91512	0.0199					downregulated	2	4.08737	0.0168					downregulated	2	5.3296	0.0048	downregulated	3
PID_RAC1_REG_PATHWAY	Broad MSigDB - Canonical Pathways	13 out of 18	70.1964					upregulated	1	6.07085	0.0023	upregulated	1	1.19332	0.3032	downregulated	3	12.2412	4.80E-06	upregulated	1	1.29029	0.2752	upregulated	1	4.60792	0.01	downregulated	2	5.04329	0.0065	downregulated	1	5.16545	0.0057	downregulated	5	11.2886	1.30E-05					upregulated	3	4.29633	0.0136	downregulated	1
lipid modification	GO	15 out of 18	70.0158	downregulated	1	1.98039	0.138	upregulated	2	2.46672	0.0849	upregulated	2	2.23054	0.1075	upregulated	17	9.78613	5.60E-05	upregulated	4	4.35325	0.0129	upregulated	2	3.46756	0.0312	upregulated	5	6.18142	0.0021	upregulated	1	2.15065	0.1164	upregulated	7	5.71868	0.0033	upregulated	2	2.44464	0.0868	upregulated	5	7.14779	0.0008	upregulated	9
rhythmic process	GO	16 out of 18	69.997	downregulated	2	1.29728	0.2733	downregulated	1	1.24537	0.2878	downregulated	2	1.24591	0.2877	downregulated	11	6.84381	0.0011	upregulated	5	1.77503	0.1695	downregulated	1	2.0489	0.1289	downregulated	3	4.02398	0.0179	downregulated	2	4.58025	0.0103	downregulated	11	11.9849	6.20E-06	downregulated	3	3.77157	0.023	downregulated	6	7.0291	0.0009	upregulated	11
positive regulation of cellular protein localization	GO	18 out of 18	69.8953	downregulated	2	2.58772	0.0752	upregulated	2	1.80457	0.1645	upregulated	9	8.89877	0.0001	upregulated	24	5.0063	0.0067	downregulated	4	3.3132	0.0364	upregulated	1	2.17031	0.1141	upregulated	6	4.91394	0.0073	downregulated	1	1.46919	0.2301	downregulated	8	8.2141	0.0003	upregulated	5	2.96073	0.0518	upregulated	9	1.7211	0.1789	upregulated	15
L-alpha-amino acid transmembrane transport	GO	14 out of 18	69.7843					upregulated	1	3.30591	0.0367	upregulated	3	6.17064	0.0021	upregulated	8	8.20416	0.0003	upregulated	1	1.95899	0.141	upregulated	1	2.45609	0.0858	downregulated	1	4.15364	0.0157	upregulated	3	14.7804	3.80E-07	upregulated	2	3.33693	0.0355	upregulated	1	4.61414	0.0099	upregulated	3	2.6311	0.072	upregulated	6
sarcoplasm	GO	14 out of 18	69.4668	downregulated	1	1.11597	0.3276					downregulated	1	1.44611	0.2355	downregulated	7	8.86867	0.0001	upregulated	1	3.45674	0.0315	downregulated	1	2.87927	0.0562	downregulated	2	7.17651	0.0008					downregulated	6	11.3393	1.20E-05	upregulated	1	0.569012	0.5661	upregulated	1	1.52527	0.2176	downregulated	2
calcium ion transmembrane import into cytosol	GO	9 out of 18	69.3183					upregulated	2	3.64544	0.0261					downregulated	7	8.91192	0.0001	downregulated	1	2.55797	0.0775					downregulated	4	9.82833	5.40E-05					downregulated	8	18.726	7.40E-09					downregulated	2	2.1797	0.1131	downregulated	3
REACTOME_GABA_RECEPTOR_ACTIVATION	Broad MSigDB - Canonical Pathways	15 out of 18	69.2941	downregulated	1	2.58926	0.0751	upregulated	1	1.48838	0.2257					downregulated	7	10.6974	2.30E-05	downregulated	1	1.65226	0.1916	upregulated	1	3.96129	0.019	upregulated	3	5.90006	0.0027	downregulated	1	3.98153	0.0187	downregulated	7	16.2136	9.10E-08					upregulated	1	1.20145	0.3008	upregulated	2
PID_BCR_5PATHWAY	Broad MSigDB - Canonical Pathways	13 out of 18	69.2816	downregulated	2	2.75777	0.0634	upregulated	1	5.48949	0.0041	downregulated	1	1.6948	0.1836	upregulated	13	13.8356	9.80E-07	upregulated	1	0.617061	0.5395	downregulated	2	6.72408	0.0012	upregulated	4	6.08993	0.0023					downregulated	2	2.20483	0.1103	upregulated	3	6.59521	0.0014	upregulated	3	1.93697	0.1441	upregulated	9
REACTOME_INTEGRATION_OF_ENERGY_METABOLISM	Broad MSigDB - Canonical Pathways	16 out of 18	69.2297	downregulated	3	7.17857	0.0008	downregulated	1	2.63295	0.0719	downregulated	2	4.08742	0.0168	downregulated	9	10.4163	3.00E-05	downregulated	1	1.93847	0.1439	upregulated	1	3.17621	0.0417	upregulated	4	6.44537	0.0016					downregulated	3	4.45362	0.0116	downregulated	1	4.07988	0.0169	upregulated	4	2.13202	0.1186	upregulated	8
negative regulation of supramolecular fiber organization	GO	16 out of 18	69.0605	upregulated	2	0.751975	0.4714	downregulated	1	1.49347	0.2246	upregulated	4	3.44756	0.0318	downregulated	6	5.08949	0.0062	upregulated	4	6.22396	0.002	upregulated	1	0.93021	0.3945	upregulated	6	8.27876	0.0003	upregulated	1	5.28196	0.0051	upregulated	3	0.567779	0.5668	upregulated	3	5.98198	0.0025	upregulated	3	1.25809	0.2842	upregulated	8
T cell activation	GO	15 out of 18	69.0506	downregulated	5	6.06447	0.0023	downregulated	1	3.72736	0.0241	upregulated	1	1.7901	0.1669	upregulated	22	12.5292	3.60E-06	upregulated	5	3.06341	0.0467	upregulated	1	0.691888	0.5006	downregulated	3	4.5941	0.0101	upregulated	1	1.89197	0.1508	upregulated	8	4.88412	0.0076	upregulated	2	1.44955	0.2347	downregulated	3	4.5941	0.0101	upregulated	15
peptide binding	GO	17 out of 18	68.8019	downregulated	3	2.11817	0.1203	downregulated	1	0.712314	0.4905	upregulated	5	4.36861	0.0127	downregulated	17	12.7098	3.00E-06	upregulated	8	6.87975	0.001					upregulated	3	4.62291	0.0098	upregulated	1	0.913889	0.401	downregulated	6	5.15052	0.0058	upregulated	4	2.81535	0.0599	downregulated	2	1.6552	0.1911	downregulated	6
multicellular organismal homeostasis	GO	14 out of 18	68.6588	downregulated	1	1.80706	0.1641	upregulated	1	1.48735	0.226	upregulated	4	2.52702	0.0799	upregulated	30	13.5859	1.30E-06	upregulated	3	1.09037	0.3361					upregulated	5	2.91089	0.0544	upregulated	2	2.22683	0.1079	upregulated	11	4.91668	0.0073	upregulated	7	6.27452	0.0019	upregulated	11	6.40297	0.0017	upregulated	17
regulation of glutamate receptor signaling pathway	GO	14 out of 18	68.6193	downregulated	1	2.50885	0.0814	upregulated	1	5.35982	0.0047	upregulated	1	1.54243	0.2139	downregulated	6	11.7912	7.60E-06									upregulated	1	2.78375	0.0618					downregulated	4	8.69848	0.0002	upregulated	1	0.759386	0.468	upregulated	3	3.39831	0.0334	downregulated	2
gland morphogenesis	GO	16 out of 18	68.5706	upregulated	3	4.69521	0.0091	downregulated	1	4.30516	0.0135	upregulated	2	1.3961	0.2476	upregulated	16	12.5338	3.60E-06	upregulated	2	1.5596	0.2102	upregulated	1	2.77098	0.0626	downregulated	2	4.05385	0.0174					downregulated	1	1.95113	0.1421	upregulated	1	0.799835	0.4494	upregulated	7	6.43492	0.0016	upregulated	7
PID_IL6_7_PATHWAY	Broad MSigDB - Canonical Pathways	14 out of 18	68.4576	downregulated	1	3.12381	0.044	downregulated	1	5.24428	0.0053	upregulated	1	1.62293	0.1973	upregulated	9	10.2878	3.40E-05	downregulated	1	1.67872	0.1866	downregulated	1	4.73112	0.0088	downregulated	1	4.95339	0.0071	downregulated	1	3.12381	0.044	upregulated	2	1.99756	0.1357					downregulated	1	5.64481	0.0035	upregulated	5
protein localization to plasma membrane	GO	15 out of 18	68.2474	downregulated	5	8.5135	0.0002	downregulated	1	1.35526	0.2579	downregulated	3	3.44894	0.0318	downregulated	7	6.02884	0.0024	downregulated	3	3.48056	0.0308	upregulated	1	3.49021	0.0305	upregulated	6	5.64116	0.0035	upregulated	1	1.9507	0.1422	downregulated	7	9.24535	9.70E-05	upregulated	2	1.58375	0.2052	downregulated	3	8.47688	0.0002	upregulated	9
regulation of protein serine/threonine kinase activity	GO	14 out of 18	68.0094	upregulated	11	7.34961	0.0006	upregulated	3	1.51001	0.2209	upregulated	5	1.96306	0.1404	upregulated	41	11.2875	1.30E-05	upregulated	7	5.70539	0.0033	downregulated	1	0.728698	0.4825	upregulated	12	6.55768	0.0014					upregulated	13	5.30152	0.005	downregulated	4	5.0805	0.0062	upregulated	9	2.53124	0.0796	upregulated	23
growth factor binding	GO	14 out of 18	67.7168	upregulated	4	3.78128	0.0228					upregulated	2	4.15609	0.0157	upregulated	15	7.14725	0.0008	upregulated	2	4.66388	0.0094					upregulated	5	2.96229	0.0517	upregulated	2	4.61257	0.0099	upregulated	7	7.80793	0.0004	upregulated	3	1.84523	0.158	upregulated	5	2.64787	0.0708	upregulated	11
PID_CASPASE_PATHWAY	Broad MSigDB - Canonical Pathways	13 out of 18	67.5074	upregulated	1	1.40139	0.2463	upregulated	1	1.38426	0.2505					upregulated	8	6.81639	0.0011	downregulated	1	3.93353	0.0196					upregulated	2	7.63638	0.0005	upregulated	2	7.51982	0.0005	upregulated	4	3.62777	0.0266	upregulated	2	4.31515	0.0134	upregulated	4	6.28367	0.0019	upregulated	9
regulation of Wnt signaling pathway	GO	14 out of 18	67.3173	upregulated	6	5.84363	0.0029	upregulated	3	1.72717	0.1778	upregulated	3	1.62695	0.1965	upregulated	27	11.5051	1.00E-05	downregulated	3	3.88329	0.0206	downregulated	1	1.06692	0.3441	upregulated	4	1.67007	0.1882					upregulated	6	3.56165	0.0284	upregulated	3	3.71421	0.0244	upregulated	7	3.08912	0.0455	upregulated	13
synapse organization	GO	17 out of 18	67.1901	upregulated	2	1.87457	0.1534	upregulated	3	3.94247	0.0194	upregulated	3	4.56663	0.0104	downregulated	15	11.4278	1.10E-05	upregulated	3	1.28092	0.2778	downregulated	1	1.31245	0.2692	upregulated	2	2.86692	0.0569					downregulated	6	5.26174	0.0052	downregulated	2	3.54187	0.029	upregulated	7	2.14745	0.1168	downregulated	4
cellular response to peptide	GO	18 out of 18	67.1183	downregulated	1	1.52587	0.2174	downregulated	1	4.50263	0.0111	upregulated	2	0.783584	0.4568	upregulated	19	7.22967	0.0007	downregulated	1	0.930261	0.3945	upregulated	1	2.34049	0.0963	upregulated	2	2.14425	0.1172	upregulated	1	0.965502	0.3808	upregulated	8	5.30329	0.005	upregulated	3	3.81503	0.022	upregulated	7	2.60005	0.0743	upregulated	12
REACTOME_INTERFERON_SIGNALING	Broad MSigDB - Canonical Pathways	13 out of 18	67.0319									upregulated	2	1.42092	0.2415	upregulated	14	10.0376	4.40E-05	upregulated	1	2.61496	0.0732					upregulated	5	5.24354	0.0053					downregulated	2	1.26822	0.2813	downregulated	2	4.88127	0.0076	upregulated	4	1.29811	0.273	upregulated	15
regulation of ossification	GO	13 out of 18	67.023	upregulated	1	1.62215	0.1975	downregulated	1	3.92227	0.0198	upregulated	5	3.92264	0.0198	upregulated	26	13.1588	1.90E-06	downregulated	2	2.26142	0.1042					upregulated	5	4.89412	0.0075					upregulated	7	4.52498	0.0108	upregulated	3	2.77137	0.0626	upregulated	8	6.93753	0.001	downregulated	4
regulation of viral process	GO	14 out of 18	67.0061	upregulated	2	2.22471	0.1081					upregulated	2	1.86377	0.1551	upregulated	22	13.518	1.30E-06	upregulated	5	6.52227	0.0015	downregulated	1	3.49625	0.0303	upregulated	6	7.92677	0.0004					upregulated	2	1.19439	0.3029	upregulated	4	3.86614	0.0209	upregulated	7	5.9138	0.0027	downregulated	6
PID_AVB3_INTEGRIN_PATHWAY	Broad MSigDB - Canonical Pathways	16 out of 18	66.9749	upregulated	3	4.91473	0.0073	upregulated	1	3.89899	0.0203	upregulated	3	4.40576	0.0122	upregulated	10	8.38624	0.0002	upregulated	2	1.51678	0.2194					upregulated	1	3.11801	0.0442	upregulated	2	5.86555	0.0028	upregulated	1	3.93219	0.0196	upregulated	2	2.93676	0.053	upregulated	2	0.53568	0.5853	upregulated	7
REACTOME_PEPTIDE_LIGAND_BINDING_RECEPTORS	Broad MSigDB - Canonical Pathways	14 out of 18	66.6963					upregulated	1	2.11924	0.1201	upregulated	2	2.24635	0.1058	upregulated	11	4.85241	0.0078	upregulated	5	12.7449	2.90E-06					downregulated	2	1.8728	0.1537	upregulated	1	2.86724	0.0569	downregulated	3	3.49169	0.0304	downregulated	1	1.41172	0.2437	upregulated	2	1.91337	0.1476	upregulated	7
regulation of neurotransmitter receptor activity	GO	14 out of 18	66.6625	downregulated	1	2.35126	0.0952	upregulated	1	5.19516	0.0055	upregulated	1	1.39799	0.2471	downregulated	5	8.19945	0.0003									upregulated	1	2.59738	0.0745					downregulated	5	9.66057	6.40E-05	upregulated	1	0.644492	0.5249	upregulated	3	2.81178	0.0601	downregulated	3
regulation of actomyosin structure organization	GO	13 out of 18	66.6007	downregulated	1	1.1423	0.3191					upregulated	5	6.07975	0.0023	upregulated	7	3.41203	0.033	upregulated	1	0.489508	0.6129					upregulated	7	12.202	5.00E-06					upregulated	4	5.79282	0.003	upregulated	1	0.979968	0.3753	upregulated	2	0.380087	0.6838	upregulated	8
REACTOME_SIGNALING_BY_ILS	Broad MSigDB - Canonical Pathways	13 out of 18	66.4906	upregulated	3	2.09939	0.1225	downregulated	1	2.70491	0.0669	upregulated	2	1.71301	0.1803	upregulated	14	8.85065	0.0001	upregulated	4	5.36432	0.0047					downregulated	2	4.36846	0.0127	upregulated	1	2.12704	0.1192	upregulated	6	5.55402	0.0039	upregulated	1	1.22846	0.2927	downregulated	1	3.77035	0.023	upregulated	11
REACTOME_VOLTAGE_GATED_POTASSIUM_CHANNELS	Broad MSigDB - Canonical Pathways	10 out of 18	66.4732	downregulated	1	2.92068	0.0539									downregulated	9	18.4237	1.00E-08	downregulated	1	3.0311	0.0483	downregulated	2	7.99963	0.0003					downregulated	1	3.0311	0.0483	downregulated	5	10.8338	2.00E-05									upregulated	1
REACTOME_FATTY_ACID_TRIACYLGLYCEROL_AND_KETONE_BODY_METABOLISM	Broad MSigDB - Canonical Pathways	14 out of 18	66.3895	upregulated	3	4.00648	0.0182	upregulated	2	1.64633	0.1928	upregulated	7	11.0277	1.60E-05	upregulated	18	11.5395	9.70E-06	upregulated	4	7.0416	0.0009					downregulated	2	3.02605	0.0485	downregulated	2	6.58994	0.0014	downregulated	4	3.98473	0.0186					upregulated	7	4.9852	0.0068	upregulated	4
negative regulation of cell motility	GO	17 out of 18	66.3549	downregulated	3	2.48443	0.0834	upregulated	1	0.898742	0.4071	downregulated	2	2.75464	0.0636	upregulated	28	9.28921	9.20E-05	downregulated	4	2.35728	0.0947	downregulated	1	2.11974	0.1201	upregulated	4	1.06586	0.3444	downregulated	1	1.17056	0.3102	upregulated	13	11.019	1.60E-05	downregulated	2	2.52217	0.0803	upregulated	8	2.85483	0.0576	upregulated	17
extrinsic component of plasma membrane	GO	14 out of 18	66.198	upregulated	2	3.13655	0.0434	upregulated	1	0.746132	0.4742	upregulated	4	4.19944	0.015	upregulated	20	12.4167	4.10E-06	upregulated	3	2.86727	0.0569	upregulated	1	2.86099	0.0572	upregulated	7	8.3418	0.0002	upregulated	1	2.24511	0.1059	upregulated	9	6.57159	0.0014	upregulated	2	2.06553	0.1268	upregulated	7	3.31565	0.0363	upregulated	10
cytokine binding	GO	12 out of 18	66.1661	upregulated	3	4.29314	0.0137	upregulated	1	2.34755	0.0956	upregulated	2	1.57645	0.2067	upregulated	22	18.1902	1.30E-08	upregulated	3	7.14585	0.0008					upregulated	4	3.08425	0.0458					upregulated	5	6.02808	0.0024					downregulated	1	2.38116	0.0924	upregulated	9
REACTOME_ACTIVATION_OF_NMDA_RECEPTOR_UPON_GLUTAMATE_BINDING_AND_POSTSYNAPTIC_EVENTS	Broad MSigDB - Canonical Pathways	10 out of 18	66.1563	downregulated	2	4.19218	0.0151	downregulated	1	3.52537	0.0294					downregulated	7	13.3569	1.60E-06	upregulated	2	2.53488	0.0793					downregulated	2	3.11982	0.0442					downregulated	7	19.6644	2.90E-09	downregulated	1	1.49384	0.2245	upregulated	3	6.18388	0.0021	downregulated	2
regulation of actin cytoskeleton reorganization	GO	13 out of 18	65.7806	downregulated	1	2.22197	0.1084	downregulated	1	3.44216	0.032	downregulated	1	2.02106	0.1325	upregulated	9	13.6948	1.10E-06									downregulated	1	2.02638	0.1318					downregulated	3	7.3545	0.0006	upregulated	2	2.22078	0.1085	downregulated	2	2.85001	0.0578	upregulated	5
developmental growth	GO	17 out of 18	65.6191	upregulated	7	3.57649	0.028	upregulated	2	1.353	0.2585	upregulated	5	3.78377	0.0227	upregulated	35	7.07148	0.0008	downregulated	4	3.28416	0.0375	upregulated	1	0.923414	0.3972	upregulated	7	2.88227	0.056	upregulated	1	0.508111	0.6016	upregulated	17	6.09132	0.0023	upregulated	4	2.68422	0.0683	upregulated	17	9.20785	0.0001	downregulated	5
learning	GO	17 out of 18	65.4386	upregulated	3	2.55605	0.0776	upregulated	1	4.09933	0.0166	downregulated	2	3.89053	0.0204	downregulated	14	12.1691	5.20E-06	upregulated	3	2.87704	0.0563	downregulated	1	3.52703	0.0294	upregulated	2	3.94224	0.0194	upregulated	1	2.43177	0.0879	downregulated	5	5.17856	0.0056	downregulated	1	2.33844	0.0965	downregulated	5	4.61891	0.0099	downregulated	3
response to alcohol	GO	13 out of 18	65.423	upregulated	1	0.464458	0.6285	upregulated	1	0.740044	0.4771	upregulated	2	1.4326	0.2387	upregulated	18	14.3405	5.90E-07	upregulated	3	2.24158	0.1063	upregulated	1	2.95266	0.0522	upregulated	4	4.00554	0.0182					downregulated	2	2.01486	0.1333					upregulated	8	6.30095	0.0018	upregulated	11
phosphatidylinositol binding	GO	14 out of 18	65.1091	downregulated	4	3.69769	0.0248					upregulated	1	0.810037	0.4448	upregulated	23	5.25656	0.0052	downregulated	2	0.925424	0.3964					downregulated	2	4.05171	0.0174	upregulated	2	3.28562	0.0374	upregulated	10	1.9879	0.137	downregulated	3	2.18428	0.1126	upregulated	5	2.20645	0.1101	upregulated	18
cell projection membrane	GO	13 out of 18	65.0871	upregulated	8	6.99955	0.0009	downregulated	1	0.897988	0.4074	downregulated	1	2.52005	0.0805	upregulated	24	9.84321	5.30E-05	upregulated	5	2.04896	0.1289	upregulated	1	1.1124	0.3288	upregulated	8	4.59607	0.0101	upregulated	2	1.97646	0.1386	downregulated	12	11.6853	8.40E-06	upregulated	3	1.77305	0.1698	downregulated	6	7.79855	0.0004	downregulated	4
regulation of sequestering of calcium ion	GO	12 out of 18	65.0185	downregulated	2	2.41226	0.0896	upregulated	2	2.39335	0.0913	downregulated	1	3.39515	0.0335	downregulated	9	7.36802	0.0006	downregulated	3	5.29298	0.005					downregulated	4	6.90389	0.001	upregulated	1	2.81186	0.0601	downregulated	9	14.2983	6.20E-07	downregulated	1	1.5361	0.2152	downregulated	5	8.48405	0.0002	upregulated	6
REACTOME_AMINO_ACID_AND_OLIGOPEPTIDE_SLC_TRANSPORTERS	Broad MSigDB - Canonical Pathways	12 out of 18	64.5431									upregulated	3	6.67234	0.0013	upregulated	7	9.4241	8.10E-05	upregulated	1	2.12245	0.1197	upregulated	1	2.62438	0.0725	downregulated	1	4.37543	0.0126	upregulated	2	10.8636	1.90E-05	upregulated	3	3.90717	0.0201	upregulated	2	4.78875	0.0083					upregulated	6
regulation of dendrite morphogenesis	GO	12 out of 18	64.4205	upregulated	1	2.96503	0.0516	upregulated	1	4.33165	0.0131	downregulated	2	2.28092	0.1022	downregulated	11	16.4097	7.50E-08									downregulated	3	5.64838	0.0035					downregulated	7	10.6047	2.50E-05	upregulated	2	2.0244	0.1321	downregulated	3	5.02151	0.0066	upregulated	2
neuron recognition	GO	13 out of 18	64.4142	upregulated	1	3.7707	0.023	upregulated	1	3.45656	0.0315	upregulated	3	4.52042	0.0109	upregulated	7	5.00421	0.0067									upregulated	3	6.33091	0.0018					upregulated	2	4.14199	0.0159	upregulated	2	4.14199	0.0159	upregulated	3	4.63663	0.0097	upregulated	4
cell surface receptor signaling pathway involved in cell-cell signaling	GO	15 out of 18	64.3069	downregulated	6	6.07468	0.0023	upregulated	4	2.34504	0.0958	upregulated	5	3.72762	0.024	upregulated	20	7.16976	0.0008	downregulated	3	3.73659	0.0238	upregulated	1	0.28761	0.7501	upregulated	5	1.40244	0.246					downregulated	10	5.40161	0.0045	upregulated	4	2.06207	0.1272	upregulated	9	2.39758	0.0909	upregulated	13
REACTOME_GASTRIN_CREB_SIGNALLING_PATHWAY_VIA_PKC_AND_MAPK	Broad MSigDB - Canonical Pathways	17 out of 18	64.2878	upregulated	3	1.92575	0.1458	upregulated	1	0.752619	0.4711	upregulated	2	1.57394	0.2072	downregulated	5	4.46889	0.0115	upregulated	6	6.72972	0.0012	upregulated	1	2.72194	0.0657	upregulated	8	10.9878	1.70E-05	upregulated	1	2.45507	0.0859	downregulated	3	3.24433	0.039	upregulated	1	1.80569	0.1644	downregulated	2	4.81261	0.0081	upregulated	12
cell fate commitment	GO	15 out of 18	64.2301	upregulated	4	3.74206	0.0237	downregulated	1	3.74206	0.0237	upregulated	6	5.84455	0.0029	upregulated	24	9.14518	0.0001	upregulated	3	0.657314	0.5182					upregulated	6	4.72141	0.0089					upregulated	5	1.1853	0.3057	upregulated	2	1.62837	0.1962	downregulated	3	4.50841	0.011	upregulated	11
epidermis development	GO	15 out of 18	64.2266	upregulated	3	5.5245	0.004	upregulated	6	6.79017	0.0011	upregulated	6	5.31213	0.0049	upregulated	17	6.34117	0.0018	upregulated	7	4.08958	0.0167	downregulated	2	2.9734	0.0511	downregulated	2	1.83087	0.1603	upregulated	1	1.88049	0.1525	upregulated	8	5.6074	0.0037	upregulated	5	3.6171	0.0269	upregulated	8	5.70743	0.0033	upregulated	8
skin epidermis development	GO	13 out of 18	64.1856	upregulated	3	8.55687	0.0002	upregulated	3	5.26144	0.0052	upregulated	2	2.03816	0.1303	upregulated	9	8.37044	0.0002	upregulated	4	3.83007	0.0217					upregulated	2	2.22359	0.1082					upregulated	5	5.8384	0.0029	upregulated	3	4.23131	0.0145	upregulated	5	5.52745	0.004	upregulated	4
cell division	GO	15 out of 18	64.1227	upregulated	7	5.13482	0.0059	upregulated	5	3.21247	0.0403	upregulated	3	1.20457	0.2998	upregulated	29	10.229	3.60E-05	upregulated	5	3.00901	0.0493	upregulated	3	7.1159	0.0008	upregulated	7	2.13832	0.1179					downregulated	2	3.35234	0.035	upregulated	7	4.14824	0.0158	upregulated	10	4.79423	0.0083	upregulated	12
REACTOME_NCAM_SIGNALING_FOR_NEURITE_OUT_GROWTH	Broad MSigDB - Canonical Pathways	12 out of 18	63.9632	upregulated	2	3.09739	0.0452	upregulated	1	4.10843	0.0164	upregulated	1	4.61597	0.0099	upregulated	6	10.7689	2.10E-05	upregulated	4	7.23307	0.0007					downregulated	2	4.3058	0.0135	upregulated	2	6.24064	0.0019	upregulated	3	9.09944	0.0001					downregulated	2	3.79453	0.0225	upregulated	2
regeneration	GO	14 out of 18	63.8302	downregulated	1	1.40178	0.2462	downregulated	1	4.90594	0.0074					upregulated	12	11.181	1.40E-05	upregulated	2	2.11671	0.1204	downregulated	1	4.17718	0.0153	downregulated	1	4.3988	0.0123	upregulated	1	4.68496	0.0092	upregulated	3	2.75136	0.0638	downregulated	1	1.98024	0.138	downregulated	2	5.0889	0.0062	upregulated	6
dendritic shaft	GO	15 out of 18	63.6213	upregulated	1	0.927128	0.3957	downregulated	1	2.74561	0.0642	downregulated	1	3.95721	0.0191	downregulated	7	12.9278	2.40E-06	upregulated	1	1.76053	0.172					downregulated	1	4.08956	0.0167	upregulated	1	3.27839	0.0377	downregulated	6	10.6544	2.40E-05	downregulated	2	4.56385	0.0104	upregulated	2	2.47682	0.084	upregulated	3
metencephalon development	GO	13 out of 18	63.5137	upregulated	4	5.31745	0.0049	upregulated	1	3.02266	0.0487	upregulated	3	2.87788	0.0563	upregulated	13	7.62059	0.0005	upregulated	2	0.878483	0.4154					upregulated	7	10.3955	3.10E-05					downregulated	4	6.54754	0.0014	upregulated	2	2.82516	0.0593	downregulated	3	6.1467	0.0021	upregulated	4
regulation of action potential	GO	14 out of 18	63.4985	downregulated	1	2.50359	0.0818					downregulated	3	6.77315	0.0011	downregulated	3	3.6345	0.0264	downregulated	1	2.61244	0.0734					downregulated	1	3.29009	0.0373	upregulated	1	3.41244	0.033	downregulated	3	5.63929	0.0036	downregulated	1	4.83359	0.008	downregulated	2	7.1301	0.0008	upregulated	2
REACTOME_NCAM1_INTERACTIONS	Broad MSigDB - Canonical Pathways	12 out of 18	63.3987	upregulated	1	1.77312	0.1698	upregulated	1	4.70268	0.0091	upregulated	1	5.21171	0.0055	upregulated	4	9.9553	4.70E-05	upregulated	1	4.368	0.0127					downregulated	1	2.44944	0.0863	upregulated	2	7.21452	0.0007	upregulated	2	10.0859	4.20E-05					downregulated	1	2.29607	0.1007	upregulated	2
embryonic organ development	GO	16 out of 18	63.3851	upregulated	6	4.02027	0.0179	downregulated	1	3.14345	0.0431	upregulated	9	6.60071	0.0014	upregulated	38	12.0715	5.70E-06	upregulated	12	5.27995	0.0051	downregulated	2	2.88826	0.0557	upregulated	9	4.16573	0.0155					upregulated	12	1.55212	0.2118	upregulated	9	5.46575	0.0042	downregulated	3	3.3651	0.0346	upregulated	13
PID_CXCR4_PATHWAY	Broad MSigDB - Canonical Pathways	15 out of 18	62.9157	upregulated	1	0.477399	0.6204	upregulated	2	2.24209	0.1062	upregulated	2	2.13896	0.1178	upregulated	14	9.13876	0.0001	upregulated	2	3.52667	0.0294	upregulated	1	3.28645	0.0374	upregulated	5	7.11223	0.0008					downregulated	2	3.26516	0.0382	downregulated	1	1.78824	0.1673	downregulated	1	1.52971	0.2166	upregulated	8
regulation of Notch signaling pathway	GO	13 out of 18	62.8015	upregulated	3	6.80515	0.0011					upregulated	3	7.03888	0.0009	upregulated	10	12.1478	5.30E-06									downregulated	1	3.17184	0.0419	downregulated	1	2.64063	0.0713	downregulated	2	3.67462	0.0254	upregulated	2	4.17771	0.0153	upregulated	6	6.36704	0.0017	upregulated	5
REACTOME_CLASS_A1_RHODOPSIN_LIKE_RECEPTORS	Broad MSigDB - Canonical Pathways	15 out of 18	62.7455	upregulated	1	0.406837	0.6658	upregulated	2	3.97014	0.0189	upregulated	3	2.83703	0.0586	upregulated	15	4.32596	0.0132	upregulated	6	11.3484	1.20E-05					downregulated	3	2.16889	0.1143	upregulated	1	2.41656	0.0892	downregulated	3	2.6611	0.0699	upregulated	1	1.76894	0.1705	upregulated	4	1.49144	0.225	upregulated	10
lipid storage	GO	11 out of 18	62.7428	upregulated	2	7.18652	0.0008					upregulated	2	4.75139	0.0086	upregulated	6	8.02412	0.0003	upregulated	1	3.47207	0.0311													upregulated	2	3.88956	0.0205					upregulated	2	3.50925	0.0299	upregulated	6
positive regulation of dendrite development	GO	11 out of 18	62.7427	upregulated	1	0.768772	0.4636	upregulated	2	8.97242	0.0001	downregulated	1	1.72353	0.1784	downregulated	8	12.2053	5.00E-06									upregulated	5	7.88319	0.0004					upregulated	6	6.37801	0.0017	upregulated	2	2.13441	0.1183	upregulated	5	4.98339	0.0069	upregulated	4
carboxylic acid transport	GO	15 out of 18	62.3391	upregulated	2	1.00422	0.3663	upregulated	2	2.19689	0.1111	upregulated	5	3.73875	0.0238	upregulated	14	3.70817	0.0245	upregulated	3	1.54885	0.2125	upregulated	2	1.3317	0.264	downregulated	3	4.2103	0.0148	upregulated	3	10.5544	2.60E-05	upregulated	5	3.55041	0.0287	upregulated	4	3.16296	0.0423	downregulated	3	1.79955	0.1654	upregulated	14
organic acid transport	GO	15 out of 18	62.3391	upregulated	2	1.00422	0.3663	upregulated	2	2.19689	0.1111	upregulated	5	3.73875	0.0238	upregulated	14	3.70817	0.0245	upregulated	3	1.54885	0.2125	upregulated	2	1.3317	0.264	downregulated	3	4.2103	0.0148	upregulated	3	10.5544	2.60E-05	upregulated	5	3.55041	0.0287	upregulated	4	3.16296	0.0423	downregulated	3	1.79955	0.1654	upregulated	14
regulation of cell junction assembly	GO	14 out of 18	62.3272	upregulated	3	3.63357	0.0264	upregulated	1	2.97496	0.051					downregulated	4	5.83756	0.0029	downregulated	2	2.73894	0.0646					upregulated	1	0.572513	0.5641					upregulated	3	5.26432	0.0052	upregulated	4	7.45458	0.0006	downregulated	2	3.71883	0.0243	downregulated	3
cerebellum development	GO	13 out of 18	62.2697	upregulated	4	5.6472	0.0035	upregulated	1	3.10659	0.0448	upregulated	3	3.08584	0.0457	upregulated	12	7.44594	0.0006	upregulated	2	0.972374	0.3782					upregulated	6	8.87752	0.0001					downregulated	3	5.42244	0.0044	upregulated	2	2.9398	0.0529	downregulated	3	6.37892	0.0017	upregulated	4
REACTOME_CELL_JUNCTION_ORGANIZATION	Broad MSigDB - Canonical Pathways	13 out of 18	62.1832	upregulated	3	6.78276	0.0011	upregulated	2	4.34026	0.013					upregulated	12	12.0364	5.90E-06	upregulated	3	3.06732	0.0465	downregulated	1	3.27652	0.0378	upregulated	1	2.04493	0.1294					upregulated	3	3.70575	0.0246	upregulated	4	7.62423	0.0005	upregulated	3	5.83034	0.0029	upregulated	6
REACTOME_GLYCOSAMINOGLYCAN_METABOLISM	Broad MSigDB - Canonical Pathways	15 out of 18	62.1801	downregulated	1	1.86106	0.1555	downregulated	2	4.5141	0.011	downregulated	1	4.41979	0.012	upregulated	7	4.64286	0.0096	downregulated	4	9.94219	4.80E-05	downregulated	1	2.60456	0.0739	downregulated	1	1.40072	0.2464					upregulated	5	5.0442	0.0064	upregulated	2	2.24844	0.1056	upregulated	6	6.17449	0.0021	downregulated	4
negative regulation of leukocyte cell-cell adhesion	GO	15 out of 18	62.1253	upregulated	1	1.398	0.2471	downregulated	1	4.52355	0.0109	upregulated	1	1.46766	0.2305	upregulated	12	7.01511	0.0009	upregulated	2	1.41681	0.2425					downregulated	5	10.9363	1.80E-05	upregulated	1	1.99774	0.1356	downregulated	2	1.92172	0.1464	downregulated	1	1.65494	0.1911	downregulated	4	10.4392	2.90E-05	upregulated	9
reproductive structure development	GO	14 out of 18	61.913	upregulated	6	2.45494	0.0859	downregulated	1	3.20154	0.0407	upregulated	7	4.14362	0.0159	upregulated	35	18.6324	8.10E-09	upregulated	9	3.20962	0.0404					downregulated	3	2.78904	0.0615					upregulated	9	1.60717	0.2005	upregulated	5	3.20154	0.0407	upregulated	9	3.82447	0.0218	upregulated	17
myeloid cell differentiation	GO	16 out of 18	61.8783	downregulated	2	1.77468	0.1695	upregulated	1	0.614135	0.5411	upregulated	3	1.26736	0.2816	upregulated	24	8.86177	0.0001	upregulated	3	1.13729	0.3207	downregulated	1	3.18294	0.0415	downregulated	4	4.10743	0.0164					upregulated	10	3.78728	0.0227	upregulated	4	3.83404	0.0216	upregulated	8	2.29608	0.1007	upregulated	16
dendrite morphogenesis	GO	13 out of 18	61.7504	upregulated	2	2.74359	0.0643	downregulated	1	1.83537	0.1596	upregulated	2	5.36338	0.0047	downregulated	5	7.17951	0.0008	upregulated	3	2.92258	0.0538					upregulated	3	7.74116	0.0004					downregulated	4	6.26614	0.0019	downregulated	1	1.44829	0.235	downregulated	2	3.98669	0.0186	upregulated	2
PID_AVB3_OPN_PATHWAY	Broad MSigDB - Canonical Pathways	11 out of 18	61.7239	downregulated	1	3.36392	0.0346									upregulated	6	7.82666	0.0004	upregulated	1	1.18141	0.3068	downregulated	1	5.14607	0.0058	upregulated	2	4.53993	0.0107					downregulated	3	8.00542	0.0003	upregulated	2	5.3296	0.0048	downregulated	1	3.81896	0.022	upregulated	6
regulation of cysteine-type endopeptidase activity	GO	16 out of 18	61.6824	upregulated	4	2.65266	0.0705	upregulated	3	2.81467	0.0599	upregulated	2	0.957398	0.3839	upregulated	16	7.75416	0.0004	upregulated	5	2.78134	0.062	upregulated	1	1.04899	0.3503	upregulated	5	2.22045	0.1086	upregulated	1	1.5773	0.2065	upregulated	10	4.56406	0.0104	upregulated	3	2.17694	0.1134	upregulated	10	6.79504	0.0011	upregulated	19
regulation of regulated secretory pathway	GO	14 out of 18	61.6639	downregulated	4	7.31203	0.0007	upregulated	1	2.17287	0.1139	downregulated	1	1.86561	0.1548	upregulated	17	13.9182	9.00E-07	downregulated	1	2.09461	0.1231					downregulated	4	9.0725	0.0001	upregulated	1	2.71766	0.066	downregulated	4	4.97378	0.0069					downregulated	3	5.7527	0.0032	upregulated	9
REACTOME_G_ALPHA_Q_SIGNALLING_EVENTS	Broad MSigDB - Canonical Pathways	17 out of 18	61.5262	upregulated	2	1.20368	0.3001	upregulated	1	0.887509	0.4117	upregulated	2	1.85259	0.1568	downregulated	5	5.0604	0.0063	upregulated	3	3.22003	0.04	upregulated	1	2.84245	0.0583	upregulated	7	9.7025	6.10E-05	upregulated	1	2.63067	0.072	downregulated	2	1.95968	0.1409	upregulated	1	1.97409	0.1389	downregulated	2	4.99493	0.0068	upregulated	10
maintenance of protein location	GO	16 out of 18	61.4807	upregulated	1	0.342379	0.7101					upregulated	1	1.78387	0.168	upregulated	8	4.89822	0.0075	upregulated	3	4.86128	0.0077					upregulated	4	5.75974	0.0032	upregulated	1	5.55251	0.0039	downregulated	2	4.60016	0.0101	upregulated	1	1.49873	0.2234	upregulated	2	0.797053	0.4507	downregulated	3
reproductive system development	GO	14 out of 18	61.4372	upregulated	6	2.4315	0.0879	downregulated	1	3.19515	0.041	upregulated	7	4.11504	0.0163	upregulated	35	18.4816	9.40E-09	upregulated	9	3.17819	0.0417					downregulated	3	2.78206	0.0619					upregulated	9	1.59447	0.203	upregulated	5	3.19515	0.041	upregulated	9	3.79734	0.0224	upregulated	17
REACTOME_SIGNALING_BY_RHO_GTPASES	Broad MSigDB - Canonical Pathways	14 out of 18	61.4167									upregulated	1	0.433227	0.6484	downregulated	4	8.72175	0.0002	upregulated	2	1.67494	0.1873	upregulated	1	3.55315	0.0286	downregulated	2	3.04582	0.0476	downregulated	1	4.10662	0.0165	downregulated	6	8.25952	0.0003	upregulated	1	0.166187	0.8469	upregulated	1	1.2628	0.2829	upregulated	15
inner ear development	GO	15 out of 18	61.3453	upregulated	2	3.56781	0.0282	upregulated	1	2.2188	0.1087	upregulated	5	7.12422	0.0008	upregulated	17	10.3277	3.30E-05	upregulated	6	4.0671	0.0171	downregulated	1	1.39917	0.2468	upregulated	6	5.31814	0.0049	upregulated	1	2.46814	0.0847	upregulated	5	1.50481	0.2221	upregulated	1	0.477492	0.6203	upregulated	6	3.91971	0.0198	upregulated	5
organic acid transmembrane transport	GO	15 out of 18	61.2687	upregulated	1	0.603534	0.5469	upregulated	2	2.93918	0.0529	upregulated	5	5.29295	0.005	upregulated	11	3.85122	0.0213	upregulated	1	1.05675	0.3476	upregulated	1	1.50178	0.2227	downregulated	1	3.19025	0.0412	upregulated	3	11.8362	7.20E-06	upregulated	4	4.15401	0.0157	upregulated	3	3.58998	0.0276	upregulated	3	1.66397	0.1894	upregulated	9
carboxylic acid transmembrane transport	GO	15 out of 18	61.2687	upregulated	1	0.603534	0.5469	upregulated	2	2.93918	0.0529	upregulated	5	5.29295	0.005	upregulated	11	3.85122	0.0213	upregulated	1	1.05675	0.3476	upregulated	1	1.50178	0.2227	downregulated	1	3.19025	0.0412	upregulated	3	11.8362	7.20E-06	upregulated	4	4.15401	0.0157	upregulated	3	3.58998	0.0276	upregulated	3	1.66397	0.1894	upregulated	9
extracellular vesicle	GO	11 out of 18	61.0955	upregulated	2	5.85429	0.0029					upregulated	2	2.74835	0.064	upregulated	13	11.7888	7.60E-06	upregulated	2	2.15637	0.1157					upregulated	3	4.36184	0.0128					upregulated	3	3.06099	0.0468	upregulated	2	2.86332	0.0571	upregulated	4	4.58224	0.0102	upregulated	7
REACTOME_REGULATION_OF_INSULIN_SECRETION	Broad MSigDB - Canonical Pathways	16 out of 18	60.9877	downregulated	2	4.83175	0.008	downregulated	1	2.88124	0.0561	downregulated	2	4.57262	0.0103	downregulated	7	5.17298	0.0057	downregulated	1	2.17792	0.1133	upregulated	1	3.44469	0.0319	upregulated	4	7.23431	0.0007					downregulated	2	3.00377	0.0496	downregulated	1	4.3514	0.0129	upregulated	2	0.545695	0.5794	upregulated	7
cellular response to nutrient levels	GO	15 out of 18	60.982	downregulated	2	1.93847	0.1439					upregulated	4	5.64831	0.0035	upregulated	14	6.19436	0.002	downregulated	5	6.30969	0.0018	downregulated	1	3.45473	0.0316	downregulated	2	2.52451	0.0801	upregulated	1	1.20589	0.2994	downregulated	4	6.48654	0.0015	upregulated	2	1.71871	0.1793	upregulated	5	3.73036	0.024	upregulated	11
negative regulation of extrinsic apoptotic signaling pathway	GO	12 out of 18	60.8202	upregulated	1	1.06917	0.3433					upregulated	1	0.994157	0.37	upregulated	17	18.4803	9.40E-09					upregulated	1	1.65209	0.1916	downregulated	1	3.86093	0.021	downregulated	1	2.47199	0.0844	upregulated	5	5.50462	0.0041	downregulated	1	2.04627	0.1292	upregulated	3	3.77437	0.023	upregulated	9
anchored component of membrane	GO	16 out of 18	60.8	upregulated	5	4.53354	0.0107	upregulated	1	0.973679	0.3777	upregulated	2	3.75541	0.0234	upregulated	7	5.13738	0.0059	downregulated	2	2.08651	0.1241	downregulated	1	2.53077	0.0796	upregulated	4	4.40319	0.0122					downregulated	4	4.2304	0.0145	downregulated	2	3.62051	0.0268	upregulated	3	1.05019	0.3499	downregulated	4
apical plasma membrane	GO	15 out of 18	60.7528	downregulated	3	2.82517	0.0593	upregulated	2	1.79637	0.1659	upregulated	7	5.32276	0.0049	upregulated	25	9.48669	7.60E-05	downregulated	5	4.68812	0.0092	upregulated	2	4.41331	0.0121	upregulated	9	3.91765	0.0199	upregulated	1	1.50453	0.2221	upregulated	9	3.29551	0.037	upregulated	6	3.94307	0.0194	upregulated	8	4.59131	0.0101	upregulated	15
fat cell differentiation	GO	16 out of 18	60.6105	upregulated	3	3.51483	0.0298	downregulated	1	4.44907	0.0117	upregulated	1	1.31446	0.2686	upregulated	11	5.08346	0.0062	upregulated	5	5.32943	0.0048					downregulated	1	4.06245	0.0172	downregulated	1	2.02778	0.1316	upregulated	7	6.64897	0.0013	downregulated	1	0.950884	0.3864	upregulated	9	8.51692	0.0002	downregulated	3
extrinsic component of membrane	GO	15 out of 18	60.5207	upregulated	3	2.16182	0.1151	upregulated	2	1.1699	0.3104	upregulated	4	2.4664	0.0849	upregulated	22	6.7401	0.0012	upregulated	4	2.67249	0.0691	downregulated	2	5.92621	0.0027	upregulated	9	9.03473	0.0001	downregulated	1	1.65029	0.192	upregulated	11	4.19659	0.015	upregulated	2	1.39008	0.2491	downregulated	5	4.90556	0.0074	upregulated	14
regulation of synapse assembly	GO	14 out of 18	60.2532	upregulated	1	0.799795	0.4494					downregulated	1	1.96933	0.1396	downregulated	6	4.9532	0.0071	upregulated	1	0.433846	0.648					downregulated	3	8.92329	0.0001	downregulated	1	2.06738	0.1265	downregulated	6	7.48718	0.0006	downregulated	2	4.28497	0.0138	downregulated	3	5.10533	0.0061	upregulated	6
positive regulation of protein serine/threonine kinase activity	GO	15 out of 18	60.1536	upregulated	7	4.96775	0.007	upregulated	2	1.64836	0.1924	upregulated	4	2.95175	0.0522	upregulated	25	9.39934	8.30E-05	upregulated	6	5.9139	0.0027					upregulated	6	3.19015	0.0412					downregulated	6	3.86828	0.0209	upregulated	5	3.43175	0.0323	upregulated	5	3.19835	0.0408	upregulated	14
regulation of binding	GO	17 out of 18	60.0348	upregulated	7	3.39186	0.0336					upregulated	5	2.31249	0.099	upregulated	26	8.39535	0.0002	upregulated	3	0.19505	0.8228	downregulated	1	2.67645	0.0688	upregulated	6	2.98267	0.0507	downregulated	1	0.984626	0.3736	upregulated	12	7.93133	0.0004	upregulated	2	1.35363	0.2583	upregulated	11	3.18526	0.0414	upregulated	17
PID_P53_DOWNSTREAM_PATHWAY	Broad MSigDB - Canonical Pathways	13 out of 18	59.8241	upregulated	3	2.54353	0.0786									upregulated	17	10.2269	3.60E-05	upregulated	2	0.929789	0.3946	downregulated	1	3.71998	0.0242	upregulated	5	7.25909	0.0007	upregulated	1	1.98021	0.138	downregulated	4	4.82727	0.008	upregulated	1	2.18625	0.1123	upregulated	5	3.32319	0.036	upregulated	10
peptidase activator activity	GO	11 out of 18	59.7818													upregulated	5	7.54879	0.0005									upregulated	1	2.23235	0.1073					upregulated	2	2.90264	0.0549	upregulated	2	3.73551	0.0239	upregulated	3	6.00805	0.0025	upregulated	6
connective tissue development	GO	14 out of 18	59.5887	upregulated	4	2.6633	0.0697					upregulated	2	2.06582	0.1267	upregulated	16	7.43689	0.0006	upregulated	4	2.50115	0.082					upregulated	2	0.193245	0.8243	upregulated	2	3.83251	0.0217	upregulated	7	2.81325	0.06	upregulated	1	0.377805	0.6854	upregulated	8	4.49626	0.0112	upregulated	8
renal tubule development	GO	13 out of 18	59.5489	upregulated	2	2.27509	0.1028	upregulated	1	2.10347	0.122	upregulated	5	10.3808	3.10E-05	upregulated	9	6.87173	0.001	downregulated	2	3.85727	0.0211					upregulated	2	2.25225	0.1052					upregulated	3	4.65933	0.0095					upregulated	4	3.19287	0.0411	upregulated	2
REACTOME_SEMAPHORIN_INTERACTIONS	Broad MSigDB - Canonical Pathways	14 out of 18	59.5231									upregulated	1	3.54859	0.0288	upregulated	11	7.33683	0.0007	upregulated	1	1.86718	0.1546	downregulated	1	3.47762	0.0309	upregulated	3	4.15029	0.0158					upregulated	6	8.23095	0.0003	upregulated	2	3.1277	0.0438	upregulated	2	0.262628	0.769	upregulated	6
pattern specification process	GO	15 out of 18	59.4316	upregulated	12	9.44977	7.90E-05	upregulated	4	3.72889	0.024	upregulated	6	3.7436	0.0237	upregulated	24	3.70371	0.0246	upregulated	7	1.93223	0.1448					upregulated	10	4.92471	0.0073					upregulated	7	0.989266	0.3718	upregulated	5	7.68064	0.0005	downregulated	3	0.683626	0.5048	upregulated	10
REACTOME_POST_NMDA_RECEPTOR_ACTIVATION_EVENTS	Broad MSigDB - Canonical Pathways	10 out of 18	59.3882	downregulated	2	4.36944	0.0127	downregulated	1	3.61768	0.0268					downregulated	6	11.375	1.10E-05	upregulated	2	2.69636	0.0675					downregulated	2	3.28867	0.0373					downregulated	5	14.8483	3.60E-07	downregulated	1	1.57657	0.2067	downregulated	2	5.61515	0.0036	downregulated	2
REACTOME_GABA_B_RECEPTOR_ACTIVATION	Broad MSigDB - Canonical Pathways	13 out of 18	59.3723	downregulated	1	2.94284	0.0527	upregulated	1	1.81602	0.1627					downregulated	5	8.85893	0.0001					upregulated	1	4.27983	0.0138	upregulated	3	6.83025	0.0011	downregulated	1	4.34404	0.013	downregulated	5	11.8283	7.30E-06					upregulated	1	1.72909	0.1774	upregulated	2
negative regulation of growth	GO	15 out of 18	59.295	upregulated	5	2.76092	0.0632	upregulated	1	1.45417	0.2336	upregulated	2	1.08319	0.3385	upregulated	23	5.02213	0.0066	upregulated	3	0.814714	0.4428	downregulated	1	2.56786	0.0767	upregulated	11	9.70996	6.10E-05					downregulated	5	4.31868	0.0133	upregulated	3	2.94618	0.0525	upregulated	14	7.32458	0.0007	upregulated	9
hormone binding	GO	13 out of 18	59.28	downregulated	1	4.81397	0.0081	downregulated	1	4.41052	0.0121	upregulated	1	0.576567	0.5618	downregulated	5	3.53519	0.0292	upregulated	2	1.80533	0.1644					upregulated	4	7.30861	0.0007					upregulated	3	3.93355	0.0196					upregulated	4	3.58807	0.0277	upregulated	8
extracellular matrix binding	GO	13 out of 18	59.2277	downregulated	1	3.29768	0.037	upregulated	1	1.5071	0.2216	upregulated	1	1.3609	0.2564	upregulated	11	16.9196	4.50E-08	upregulated	1	3.84933	0.0213					downregulated	1	5.41764	0.0044					downregulated	1	2.30614	0.0996	upregulated	2	3.59288	0.0275	upregulated	2	2.88065	0.0561	upregulated	4
REACTOME_EXTRACELLULAR_MATRIX_ORGANIZATION	Broad MSigDB - Canonical Pathways	13 out of 18	59.1918	upregulated	2	3.00068	0.0498	upregulated	1	4.11512	0.0163	upregulated	2	4.62268	0.0098	upregulated	9	7.01515	0.0009									upregulated	1	1.77106	0.1702	upregulated	2	5.71453	0.0033	upregulated	3	5.33154	0.0048					downregulated	1	0.637223	0.5288	upregulated	9
regulation of viral life cycle	GO	13 out of 18	59.0477	upregulated	1	1.03342	0.3558					upregulated	2	2.25985	0.1044	upregulated	17	11.4307	1.10E-05	upregulated	4	5.49754	0.0041	upregulated	1	2.65043	0.0706	upregulated	5	7.11918	0.0008					upregulated	2	1.5472	0.2128	upregulated	4	4.69953	0.0091	upregulated	6	5.69292	0.0034	downregulated	5
reactive oxygen species metabolic process	GO	13 out of 18	59.0087	upregulated	1	1.94283	0.1433									upregulated	15	13.9358	8.90E-07	upregulated	2	2.12041	0.12	upregulated	1	1.18395	0.3061	downregulated	1	2.87018	0.0567					upregulated	5	4.78381	0.0084	upregulated	2	2.92913	0.0534	upregulated	5	5.63095	0.0036	upregulated	8
circadian rhythm	GO	14 out of 18	58.9552	upregulated	1	0.5403	0.5826	downregulated	1	1.75097	0.1736	downregulated	1	1.41365	0.2433	downregulated	6	4.45956	0.0116	upregulated	3	1.95163	0.142	downregulated	1	2.63677	0.0716	downregulated	3	5.2045	0.0055	downregulated	2	5.77633	0.0031	upregulated	7	7.13125	0.0008	downregulated	2	3.76771	0.0231	downregulated	6	10.3759	3.10E-05	upregulated	7
lymphocyte differentiation	GO	15 out of 18	58.9471	downregulated	4	4.27099	0.014	upregulated	2	1.04186	0.3528	upregulated	1	0.323119	0.7239	upregulated	27	15.083	2.80E-07	upregulated	4	2.00923	0.1341					downregulated	3	4.57032	0.0104	upregulated	1	1.88049	0.1525	downregulated	7	5.12489	0.0059	upregulated	2	1.43549	0.238	downregulated	3	4.57032	0.0104	upregulated	15
regulation of mitotic cell cycle	GO	15 out of 18	58.9148	upregulated	9	5.09011	0.0062	upregulated	4	1.96312	0.1404	upregulated	6	1.58468	0.205	upregulated	29	4.00095	0.0183	upregulated	8	3.4871	0.0306					upregulated	10	5.13573	0.0059					upregulated	15	5.04482	0.0064	upregulated	9	7.05508	0.0009	upregulated	16	6.72365	0.0012	upregulated	18
regulation of protein localization to membrane	GO	14 out of 18	58.8083	downregulated	2	1.57585	0.2068	upregulated	2	2.40904	0.0899	upregulated	1	1.61123	0.1996	downregulated	12	14.4164	5.50E-07	downregulated	3	3.46735	0.0312	downregulated	1	2.16908	0.1143	upregulated	5	7.23308	0.0007	downregulated	1	2.05529	0.1281	downregulated	6	6.87233	0.001					upregulated	3	2.37113	0.0934	downregulated	1
negative regulation of secretion by cell	GO	15 out of 18	58.7661	downregulated	3	3.4415	0.032	downregulated	1	2.52872	0.0798	downregulated	1	1.41861	0.2421	upregulated	20	9.39826	8.30E-05	downregulated	2	2.39572	0.0911	upregulated	1	0.674937	0.5092	upregulated	3	2.07807	0.1252	downregulated	1	1.73544	0.1763	downregulated	8	8.54133	0.0002					upregulated	10	8.79005	0.0002	upregulated	7
positive regulation of cell growth	GO	14 out of 18	58.6538	upregulated	4	1.90118	0.1494					upregulated	3	4.67023	0.0094	upregulated	15	7.1652	0.0008	upregulated	3	3.56851	0.0282					upregulated	9	9.70184	6.10E-05					upregulated	6	3.56942	0.0282	upregulated	3	2.51029	0.0812	upregulated	5	5.06554	0.0063	upregulated	10
REACTOME_KERATAN_SULFATE_KERATIN_METABOLISM	Broad MSigDB - Canonical Pathways	11 out of 18	58.3303	downregulated	1	3.17848	0.0416	downregulated	2	7.20895	0.0007	downregulated	1	5.72238	0.0033	downregulated	1	1.85085	0.1571	downregulated	3	9.83626	5.30E-05	downregulated	1	3.9556	0.0191									upregulated	2	3.61795	0.0268	upregulated	1	2.3106	0.0992	upregulated	2	4.68341	0.0092	downregulated	2
lipid catabolic process	GO	14 out of 18	58.0858	upregulated	5	2.98595	0.0505					upregulated	2	2.00306	0.1349	upregulated	19	6.44736	0.0016	upregulated	3	1.71656	0.1797	downregulated	1	2.06735	0.1265	downregulated	2	1.10423	0.3315	downregulated	1	3.5555	0.0286	downregulated	4	1.47546	0.2287	upregulated	3	5.34138	0.0048	downregulated	3	2.29322	0.1009	downregulated	11
regulation of response to wounding	GO	15 out of 18	58.0377	downregulated	2	2.04457	0.1294	downregulated	1	2.35789	0.0946	upregulated	1	0.357361	0.6995	upregulated	21	15.9902	1.10E-07	upregulated	6	8.38695	0.0002					upregulated	4	2.74132	0.0645	downregulated	1	2.10459	0.1219	upregulated	1	0.180424	0.8349	upregulated	1	0.0646434	0.9374	downregulated	1	0.39966	0.6705	upregulated	9
renal tubule morphogenesis	GO	12 out of 18	57.9135	upregulated	2	2.62432	0.0725	upregulated	1	2.29779	0.1005	upregulated	5	11.546	9.70E-06	upregulated	6	4.68168	0.0093	downregulated	2	4.19169	0.0151					upregulated	2	2.5531	0.0778					upregulated	2	3.97268	0.0188					upregulated	3	2.14869	0.1166	upregulated	2
plasma membrane raft	GO	12 out of 18	57.7373	downregulated	3	5.16693	0.0057	upregulated	1	0.959747	0.383	downregulated	1	3.36089	0.0347	downregulated	9	11.2548	1.30E-05	upregulated	5	4.13976	0.0159	downregulated	2	6.11156	0.0022	downregulated	2	2.67053	0.0692					downregulated	4	5.09547	0.0061					upregulated	4	2.56245	0.0771	downregulated	3
REACTOME_CELL_CELL_COMMUNICATION	Broad MSigDB - Canonical Pathways	13 out of 18	57.6541	upregulated	3	5.36105	0.0047	upregulated	3	5.82509	0.003	upregulated	1	0.375313	0.6871	upregulated	15	11.6837	8.40E-06	upregulated	3	1.91838	0.1468	downregulated	1	2.78507	0.0617	upregulated	3	3.94694	0.0193					downregulated	2	3.10048	0.045	upregulated	4	6.01385	0.0024	upregulated	4	4.62765	0.0098	upregulated	9
REACTOME_INTEGRIN_CELL_SURFACE_INTERACTIONS	Broad MSigDB - Canonical Pathways	14 out of 18	57.5055	downregulated	1	1.87469	0.1534	upregulated	1	1.19541	0.3026	upregulated	3	6.45548	0.0016	upregulated	9	7.28175	0.0007	upregulated	1	3.49018	0.0305					downregulated	1	2.87494	0.0564	downregulated	1	2.75359	0.0637	upregulated	1	3.91906	0.0199	upregulated	3	5.38585	0.0046	downregulated	1	1.7854	0.1677	upregulated	4
hormone metabolic process	GO	11 out of 18	57.4464	downregulated	2	4.47306	0.0114	upregulated	1	4.34857	0.0129	upregulated	1	2.37542	0.093	downregulated	9	7.72699	0.0004	upregulated	4	3.17384	0.0418					downregulated	2	2.61374	0.0733					downregulated	5	4.90041	0.0074	upregulated	2	6.35983	0.0017	downregulated	2	2.17252	0.1139	downregulated	6
response to peptide hormone	GO	16 out of 18	57.4368	downregulated	2	1.4119	0.2437	downregulated	1	4.37312	0.0126	upregulated	3	1.0052	0.366	upregulated	20	7.73307	0.0004	downregulated	2	2.20395	0.1104	upregulated	1	2.13804	0.1179	upregulated	3	2.4756	0.0841	upregulated	1	0.865725	0.4207	upregulated	8	5.41678	0.0044	upregulated	4	3.95762	0.0191	downregulated	2	1.28481	0.2767	upregulated	12
REACTOME_SIGNALING_BY_PDGF	Broad MSigDB - Canonical Pathways	15 out of 18	57.3892	upregulated	3	4.06751	0.0171	upregulated	2	3.41201	0.033	upregulated	1	3.91619	0.0199	upregulated	12	6.66003	0.0013	upregulated	5	6.3816	0.0017					upregulated	1	2.6851	0.0682	upregulated	3	7.61733	0.0005	downregulated	3	4.17295	0.0154	upregulated	1	1.07567	0.3411	downregulated	2	2.77503	0.0623	upregulated	5
regulation of CD4-positive, alpha-beta T cell activation	GO	11 out of 18	57.3731	downregulated	1	1.83825	0.1591	upregulated	1	1.78447	0.1679					upregulated	10	9.85364	5.30E-05	upregulated	2	3.07621	0.0461					downregulated	1	3.55963	0.0284					upregulated	2	4.84854	0.0078					upregulated	3	4.43761	0.0118	upregulated	8
regulation of organ growth	GO	12 out of 18	57.3247	upregulated	1	0.533627	0.5865					upregulated	4	6.22867	0.002	upregulated	14	6.63551	0.0013	upregulated	3	1.85416	0.1566					upregulated	3	3.19523	0.041					upregulated	5	2.88704	0.0557	upregulated	3	8.24037	0.0003	upregulated	8	9.57547	6.90E-05	upregulated	8
REACTOME_OPIOID_SIGNALLING	Broad MSigDB - Canonical Pathways	12 out of 18	57.2957	downregulated	1	2.15919	0.1154	downregulated	1	3.00634	0.0495					downregulated	7	10.2881	3.40E-05	upregulated	2	1.67716	0.1869	upregulated	1	3.57969	0.0279	upregulated	3	4.81873	0.0081					downregulated	5	10.7524	2.10E-05					downregulated	2	6.53881	0.0014	upregulated	5
actin-based cell projection	GO	14 out of 18	57.262	upregulated	4	2.77587	0.0623					upregulated	3	2.79606	0.0611	upregulated	26	21.3214	5.50E-10	upregulated	3	2.88515	0.0558	downregulated	1	1.28754	0.2759	upregulated	2	3.2303	0.0395					upregulated	4	1.85742	0.1561	upregulated	5	4.23648	0.0145	upregulated	4	1.25164	0.286	upregulated	11
positive regulation of cell junction assembly	GO	11 out of 18	57.1862	upregulated	3	5.50933	0.004									upregulated	3	1.57685	0.2066	downregulated	2	4.54954	0.0106													upregulated	2	4.53993	0.0107	upregulated	4	11.0408	1.60E-05	downregulated	1	1.60472	0.2009	downregulated	2
regulation of NMDA receptor activity	GO	10 out of 18	57.1516					upregulated	1	5.9284	0.0027					downregulated	4	9.84565	5.30E-05									upregulated	1	3.57235	0.0281					downregulated	2	10.3311	3.30E-05	upregulated	1	1.20321	0.3002	upregulated	2	2.52656	0.0799	downregulated	2
transmission of nerve impulse	GO	9 out of 18	57.0894	downregulated	1	1.64643	0.1927					downregulated	2	4.87512	0.0076	downregulated	7	8.59473	0.0002	downregulated	1	1.46236	0.2317	downregulated	2	7.18783	0.0008	downregulated	1	2.06579	0.1267					downregulated	6	13.0591	2.10E-06					downregulated	1	1.91621	0.1472	downregulated	1
cell maturation	GO	14 out of 18	57.0641	upregulated	5	4.62023	0.0099	downregulated	1	1.37531	0.2528	upregulated	1	1.39562	0.2477	downregulated	10	9.25011	9.60E-05	upregulated	2	1.06944	0.3432					upregulated	5	1.8153	0.1628					downregulated	1	2.81318	0.06	upregulated	2	1.14227	0.3191	upregulated	4	5.36327	0.0047	downregulated	5
cytoplasmic side of membrane	GO	15 out of 18	56.9587	upregulated	2	1.43272	0.2387	upregulated	2	1.81642	0.1626	upregulated	3	2.94976	0.0524	upregulated	20	10.3867	3.10E-05	upregulated	2	1.85371	0.1567	upregulated	1	2.82427	0.0594	upregulated	5	4.4127	0.0121	upregulated	2	4.10309	0.0165	downregulated	4	3.66633	0.0256	upregulated	4	4.68056	0.0093	upregulated	7	2.20843	0.1099	upregulated	9
regulation of long-term synaptic potentiation	GO	12 out of 18	56.9172					upregulated	1	5.31378	0.0049	downregulated	1	4.32927	0.0132	downregulated	8	14.7656	3.90E-07	upregulated	1	1.06018	0.3464					upregulated	1	2.84775	0.058					downregulated	3	3.2775	0.0377	downregulated	1	2.54807	0.0782	upregulated	3	1.72225	0.1787	downregulated	1
calcium-dependent protein binding	GO	12 out of 18	56.8811	downregulated	2	5.5708	0.0038									upregulated	10	14.0873	7.60E-07	downregulated	1	2.36118	0.0943					upregulated	2	4.32039	0.0133	downregulated	1	2.78567	0.0617	upregulated	2	3.89287	0.0204	upregulated	1	0.543755	0.5806	upregulated	1	0.29161	0.7471	upregulated	6
mitotic cell cycle phase transition	GO	14 out of 18	56.8221	upregulated	3	7.94703	0.0004	downregulated	1	1.10898	0.3299					upregulated	9	4.11348	0.0164	downregulated	2	4.03673	0.0177	downregulated	1	2.39977	0.0907	upregulated	5	7.07215	0.0008					upregulated	2	1.62624	0.1967	upregulated	3	5.74034	0.0032	upregulated	4	7.15364	0.0008	upregulated	4
hindbrain development	GO	13 out of 18	56.7543	upregulated	5	5.05452	0.0064	upregulated	1	2.73271	0.065	upregulated	4	5.04299	0.0065	upregulated	17	7.71661	0.0004	upregulated	3	1.48843	0.2257					upregulated	7	8.28747	0.0003					downregulated	4	5.33777	0.0048	upregulated	2	2.50126	0.082	downregulated	3	5.4899	0.0041	upregulated	4
peripheral nervous system development	GO	11 out of 18	56.6022	upregulated	2	2.87154	0.0566					downregulated	1	1.4481	0.235	downregulated	8	9.39116	8.30E-05	upregulated	2	2.42556	0.0884	downregulated	1	2.72583	0.0655	upregulated	1	1.03809	0.3541					downregulated	4	5.76892	0.0031	upregulated	1	1.57828	0.2063	downregulated	4	7.87077	0.0004	downregulated	2
cell-cell junction organization	GO	14 out of 18	56.5621	upregulated	2	3.21589	0.0401					downregulated	1	2.45393	0.086	upregulated	15	11.1637	1.40E-05	upregulated	4	3.30495	0.0367	downregulated	1	2.39233	0.0914	downregulated	1	2.51974	0.0805					upregulated	4	6.68717	0.0012	upregulated	2	1.9532	0.1418	downregulated	3	5.56632	0.0038	upregulated	9
neurotransmitter receptor activity	GO	10 out of 18	56.5324									downregulated	1	3.71174	0.0244	downregulated	9	10.5474	2.60E-05	upregulated	2	1.82494	0.1612					upregulated	1	2.0403	0.13					downregulated	6	11.2607	1.30E-05					upregulated	6	9.12967	0.0001	upregulated	2
PID_HIF1_TFPATHWAY	Broad MSigDB - Canonical Pathways	14 out of 18	56.5027	downregulated	1	1.9237	0.1461	downregulated	1	2.39643	0.091	upregulated	1	0.801164	0.4488	upregulated	9	9.47192	7.70E-05	upregulated	3	4.00714	0.0182	downregulated	1	4.40823	0.0122	downregulated	1	3.19887	0.0408					upregulated	1	1.22199	0.2946	upregulated	4	7.05456	0.0009	downregulated	2	6.29525	0.0018	upregulated	4
exopeptidase activity	GO	11 out of 18	56.4644	upregulated	3	4.49832	0.0111					upregulated	4	5.35804	0.0047	upregulated	10	6.40723	0.0016	downregulated	1	0.85368	0.4258					upregulated	3	3.70288	0.0247					upregulated	6	8.04428	0.0003					upregulated	5	5.05702	0.0064	upregulated	9
scaffold protein binding	GO	14 out of 18	56.4516	upregulated	1	0.707908	0.4927	downregulated	1	2.62967	0.0721	downregulated	1	2.85831	0.0574	downregulated	6	7.09166	0.0008	downregulated	1	3.6049	0.0272					downregulated	3	6.2557	0.0019	upregulated	1	2.48886	0.083	downregulated	3	4.19424	0.0151	upregulated	2	2.73978	0.0646	downregulated	4	8.41443	0.0002	upregulated	6
growth factor activity	GO	11 out of 18	56.3754	upregulated	2	3.27234	0.0379	upregulated	1	3.14154	0.0432	downregulated	3	7.47113	0.0006	upregulated	11	4.94377	0.0071	downregulated	3	4.98932	0.0068					upregulated	3	2.97088	0.0513					upregulated	9	12.1257	5.40E-06	upregulated	2	4.51141	0.011	upregulated	4	1.96107	0.1407	upregulated	8
cerebral cortex development	GO	12 out of 18	56.3719	upregulated	4	4.98997	0.0068	upregulated	3	6.84288	0.0011	upregulated	5	6.82262	0.0011	upregulated	13	7.25583	0.0007	downregulated	2	1.59577	0.2028					downregulated	1	2.07093	0.1261					upregulated	4	5.12335	0.006					upregulated	3	2.25355	0.105	upregulated	5
maintenance of protein location in cell	GO	13 out of 18	56.26	upregulated	1	0.537559	0.5842					upregulated	1	2.1021	0.1222	downregulated	3	3.60638	0.0272	upregulated	3	5.20499	0.0055					upregulated	2	5.89678	0.0027	upregulated	1	5.89678	0.0027	downregulated	2	5.26507	0.0052					upregulated	2	1.47751	0.2282	downregulated	3
development of primary sexual characteristics	GO	13 out of 18	56.2042	upregulated	2	1.18945	0.3044	downregulated	1	3.94474	0.0194	downregulated	1	0.594903	0.5516	upregulated	21	15.034	3.00E-07	upregulated	4	1.73077	0.1771					downregulated	2	3.51883	0.0296					upregulated	6	2.49706	0.0823	upregulated	3	2.23774	0.1067	downregulated	1	4.20452	0.0149	upregulated	12
ligand-gated calcium channel activity	GO	10 out of 18	56.2024					upregulated	1	2.27841	0.1024					downregulated	5	9.94996	4.80E-05	downregulated	1	3.3754	0.0342	upregulated	1	2.33267	0.097	downregulated	3	9.25133	9.60E-05					downregulated	5	14.1036	7.50E-07					downregulated	1	1.51252	0.2204	upregulated	2
PID_FCER1_PATHWAY	Broad MSigDB - Canonical Pathways	10 out of 18	56.1974													upregulated	12	7.83037	0.0004	upregulated	2	1.91498	0.1473	downregulated	1	4.47144	0.0114	upregulated	4	6.32397	0.0018					downregulated	1	1.81731	0.1625	upregulated	1	1.68565	0.1853	downregulated	1	1.5378	0.2149	upregulated	10
drug transport	GO	14 out of 18	56.0859	upregulated	1	2.60566	0.0739	upregulated	2	2.56034	0.0773	upregulated	4	3.71446	0.0244	upregulated	9	3.56846	0.0282	upregulated	3	3.20087	0.0407	upregulated	1	1.5046	0.2221	downregulated	3	4.29666	0.0136	upregulated	4	14.3946	5.60E-07	upregulated	4	4.17791	0.0153	upregulated	4	5.53525	0.0039	upregulated	4	1.66685	0.1888	upregulated	8
negative regulation of cell growth	GO	13 out of 18	56.059	upregulated	3	2.91597	0.0542	downregulated	1	1.18951	0.3044	upregulated	1	0.320065	0.7261	upregulated	19	6.63253	0.0013	downregulated	1	0.5325	0.5871	downregulated	1	2.91347	0.0543	upregulated	10	10.401	3.00E-05					downregulated	5	5.53457	0.0039	downregulated	1	2.17855	0.1132	upregulated	8	4.47808	0.0114	upregulated	6
positive regulation of extrinsic apoptotic signaling pathway	GO	12 out of 18	55.9819	upregulated	2	3.28446	0.0375					upregulated	1	1.43676	0.2377	upregulated	9	11.5071	1.00E-05	upregulated	1	3.72638	0.0241	downregulated	1	5.40086	0.0045									upregulated	5	7.06162	0.0009	upregulated	2	2.64059	0.0713	upregulated	1	0.443022	0.6421	upregulated	6
oxidoreductase activity, acting on the CH-OH group of donors, NAD or NADP as acceptor	GO	13 out of 18	55.9726	upregulated	3	3.25332	0.0386					upregulated	3	3.80622	0.0222	downregulated	4	2.48833	0.083	upregulated	5	9.57878	6.90E-05					upregulated	3	3.07731	0.0461	upregulated	1	1.32398	0.2661	upregulated	5	4.43757	0.0118	downregulated	1	3.02325	0.0486	upregulated	4	8.59039	0.0002	upregulated	5
synaptic vesicle cycle	GO	15 out of 18	55.9707	downregulated	2	4.78988	0.0083					upregulated	1	3.46436	0.0313	upregulated	10	5.82084	0.003	upregulated	1	0.495527	0.6092	upregulated	1	1.08246	0.3388	upregulated	4	3.99399	0.0184	upregulated	1	4.91095	0.0074	downregulated	3	4.76692	0.0085	upregulated	1	0.277039	0.758	upregulated	5	3.89517	0.0203	upregulated	5
cellular response to toxic substance	GO	14 out of 18	55.9225	upregulated	2	3.61589	0.0269	upregulated	1	0.7106	0.4913					upregulated	18	10.5089	2.70E-05	upregulated	4	3.57394	0.028	downregulated	1	3.03536	0.0481	downregulated	3	4.95005	0.0071	upregulated	1	1.44057	0.2368	upregulated	3	2.64201	0.0712	upregulated	1	2.36639	0.0938	downregulated	3	5.09349	0.0061	upregulated	14
regulation of neural precursor cell proliferation	GO	12 out of 18	55.8273	upregulated	1	1.44789	0.2351					upregulated	2	1.88336	0.1521	upregulated	18	20.6203	1.10E-09	downregulated	2	2.01669	0.1331					upregulated	2	2.30626	0.0996					upregulated	4	3.34379	0.0353	upregulated	2	2.13898	0.1178	upregulated	6	5.98088	0.0025	upregulated	7
REACTOME_TRANSPORT_OF_INORGANIC_CATIONS_ANIONS_AND_AMINO_ACIDS_OLIGOPEPTIDES	Broad MSigDB - Canonical Pathways	12 out of 18	55.7941									upregulated	4	5.95413	0.0026	upregulated	7	5.14704	0.0058	upregulated	1	1.52358	0.2179	upregulated	2	6.1028	0.0022	downregulated	1	3.76262	0.0232	upregulated	2	9.62108	6.60E-05	downregulated	3	3.41276	0.033	upregulated	2	4.13645	0.016	downregulated	3	3.94485	0.0194	upregulated	6
cerebellar cortex development	GO	13 out of 18	55.7589	upregulated	3	4.97392	0.0069	upregulated	1	3.55463	0.0286	upregulated	2	2.42551	0.0884	downregulated	1	3.55463	0.0286	upregulated	2	1.59634	0.2026					upregulated	6	11.6509	8.70E-06					downregulated	1	5.41764	0.0044	upregulated	1	1.24656	0.2875	downregulated	3	7.34525	0.0006	upregulated	3
REACTOME_PPARA_ACTIVATES_GENE_EXPRESSION	Broad MSigDB - Canonical Pathways	14 out of 18	55.7113	upregulated	2	3.08264	0.0458					upregulated	3	6.01612	0.0024	upregulated	8	4.49246	0.0112	upregulated	4	8.45403	0.0002					downregulated	2	3.9112	0.02	downregulated	2	7.54897	0.0005	downregulated	3	3.71008	0.0245					downregulated	1	2.7499	0.0639	upregulated	1
transcriptional activator activity, RNA polymerase II transcription regulatory region sequence-specific DNA binding	GO	16 out of 18	55.7069	upregulated	6	3.79983	0.0224	downregulated	2	3.42694	0.0325	upregulated	4	2.12139	0.1199	upregulated	32	6.30489	0.0018	upregulated	5	1.02343	0.3594	downregulated	1	2.51099	0.0812	downregulated	3	2.72579	0.0655	downregulated	1	2.06587	0.1267	upregulated	7	0.822759	0.4392	downregulated	2	2.4085	0.09	downregulated	2	3.40218	0.0333	downregulated	7
cytoplasmic region	GO	13 out of 18	55.7067	downregulated	2	1.16037	0.3134	downregulated	2	1.70341	0.1821	upregulated	4	3.80748	0.0222	downregulated	18	11.6502	8.70E-06	downregulated	4	1.33213	0.2639	upregulated	4	5.42257	0.0044	upregulated	10	3.02572	0.0485	downregulated	2	2.82026	0.0596	downregulated	9	7.05991	0.0009	upregulated	7	3.86777	0.0209	upregulated	14	6.42025	0.0016	upregulated	18
sarcolemma	GO	15 out of 18	55.6893	downregulated	1	1.04404	0.352	upregulated	1	0.921082	0.3981	upregulated	2	3.16648	0.0422	downregulated	10	10.07	4.20E-05	downregulated	2	4.07448	0.017	downregulated	1	2.40833	0.09	downregulated	3	5.10357	0.0061	upregulated	2	3.16648	0.0422	downregulated	5	5.694	0.0034	upregulated	2	1.69282	0.184	downregulated	3	3.95929	0.0191	downregulated	3
negative regulation of protein serine/threonine kinase activity	GO	15 out of 18	55.6407	upregulated	3	2.8635	0.0571					upregulated	1	0.589581	0.5546	upregulated	13	6.60614	0.0014	upregulated	1	2.42857	0.0882	downregulated	1	1.90271	0.1492	downregulated	3	4.60169	0.01					upregulated	8	9.83863	5.30E-05	downregulated	2	4.32484	0.0132	downregulated	2	2.88155	0.056	upregulated	9
nuclear transport	GO	14 out of 18	55.6038	downregulated	2	1.73122	0.1771	upregulated	1	0.88183	0.414	downregulated	3	5.04686	0.0064	upregulated	11	3.04632	0.0475	downregulated	3	3.31326	0.0364					downregulated	2	3.21623	0.0401	upregulated	1	1.00964	0.3644	upregulated	8	6.13822	0.0022	upregulated	5	5.39236	0.0046	downregulated	5	7.50335	0.0006	upregulated	11
PID_INTEGRIN1_PATHWAY	Broad MSigDB - Canonical Pathways	12 out of 18	55.5619					upregulated	2	3.66345	0.0256	upregulated	4	6.38999	0.0017	upregulated	9	9.20103	0.0001	upregulated	1	3.66345	0.0256									upregulated	2	6.14733	0.0021	upregulated	2	5.70469	0.0033	upregulated	2	3.41444	0.0329					upregulated	5
filamentous actin	GO	10 out of 18	55.5444	upregulated	1	2.00812	0.1342									downregulated	3	4.91041	0.0074					downregulated	1	3.17541	0.0418	upregulated	1	2.47282	0.0843					upregulated	1	4.42891	0.0119					upregulated	2	2.48817	0.0831	upregulated	6
REACTOME_REGULATION_OF_INSULIN_SECRETION_BY_GLUCAGON_LIKE_PEPTIDE1	Broad MSigDB - Canonical Pathways	14 out of 18	55.5249	downregulated	1	2.76939	0.0627	downregulated	1	3.59851	0.0274	downregulated	1	2.96043	0.0518	downregulated	4	3.94382	0.0194	downregulated	1	2.87932	0.0562	upregulated	1	4.17785	0.0153	upregulated	3	6.52995	0.0015					downregulated	2	4.37854	0.0125	downregulated	1	5.08963	0.0062	upregulated	1	0.265065	0.7672	upregulated	4
regulation of adherens junction organization	GO	14 out of 18	55.5193	upregulated	3	4.21232	0.0148	upregulated	1	3.27839	0.0377	upregulated	1	2.21747	0.1089	downregulated	2	3.68974	0.025	downregulated	2	3.29025	0.0372					upregulated	1	0.78527	0.456					upregulated	2	5.88782	0.0028	upregulated	3	5.91999	0.0027	upregulated	2	2.48949	0.083	downregulated	3
sex differentiation	GO	14 out of 18	55.4826	upregulated	3	1.28314	0.2772	downregulated	1	3.70572	0.0246	upregulated	3	1.67656	0.187	upregulated	23	13.6225	1.20E-06	upregulated	5	2.19642	0.1112					downregulated	2	3.29751	0.037					upregulated	6	2.09564	0.123	upregulated	4	4.77007	0.0085	downregulated	1	3.98132	0.0187	upregulated	12
cell-substrate adhesion	GO	15 out of 18	55.4711	downregulated	4	5.78101	0.0031	upregulated	1	1.20723	0.299	downregulated	2	3.53048	0.0293	upregulated	13	8.32546	0.0002	downregulated	1	0.699132	0.497					downregulated	2	1.69923	0.1828	downregulated	1	2.07495	0.1256	downregulated	3	2.79381	0.0612	downregulated	3	5.55277	0.0039	downregulated	6	8.94632	0.0001	upregulated	5
PID_RAC1_PATHWAY	Broad MSigDB - Canonical Pathways	11 out of 18	55.3817	downregulated	2	3.30639	0.0366	downregulated	1	2.84992	0.0578	downregulated	1	2.95806	0.0519	upregulated	7	6.44918	0.0016					downregulated	1	4.6304	0.0098	upregulated	3	4.58088	0.0102					downregulated	4	7.73466	0.0004	upregulated	1	0.443882	0.6415	downregulated	2	4.01465	0.018	upregulated	7
oxidoreductase activity, acting on CH-OH group of donors	GO	13 out of 18	55.3783	upregulated	3	3.12374	0.044					upregulated	3	3.60765	0.0271	downregulated	4	2.31309	0.099	upregulated	5	9.34461	8.70E-05					upregulated	3	3.00203	0.0497	upregulated	1	1.27238	0.2802	upregulated	6	5.62408	0.0036	downregulated	1	2.96401	0.0516	upregulated	4	8.29572	0.0002	upregulated	6
regulation of hormone secretion	GO	16 out of 18	55.2303	downregulated	1	1.16244	0.3127	upregulated	1	0.496622	0.6086	upregulated	2	1.19134	0.3038	downregulated	13	7.04458	0.0009	downregulated	4	3.97788	0.0187					upregulated	5	3.22227	0.0399	downregulated	3	5.56015	0.0038	downregulated	6	4.10013	0.0166	downregulated	1	0.932292	0.3937	upregulated	10	3.98465	0.0186	upregulated	9
positive regulation of cold-induced thermogenesis	GO	15 out of 18	55.0821	upregulated	1	1.73732	0.176	downregulated	1	4.69166	0.0092	downregulated	1	1.90406	0.149	upregulated	12	11.0876	1.50E-05	upregulated	3	3.78223	0.0228					downregulated	1	4.25238	0.0142	downregulated	2	5.21607	0.0054	upregulated	2	1.45102	0.2343	upregulated	3	3.58751	0.0277	downregulated	2	4.94198	0.0071	upregulated	6
response to carbohydrate	GO	12 out of 18	55.0496	downregulated	2	4.55174	0.0105					upregulated	3	4.72196	0.0089	upregulated	13	9.02387	0.0001	downregulated	3	3.26325	0.0383					upregulated	2	0.971074	0.3787					downregulated	2	2.34318	0.096					upregulated	6	3.76713	0.0231	upregulated	7
regulation of blood pressure	GO	15 out of 18	55.0097	downregulated	1	0.829134	0.4364					downregulated	1	1.71224	0.1805	upregulated	18	8.66693	0.0002	upregulated	2	3.06549	0.0466	downregulated	1	1.6104	0.1998	upregulated	2	2.24081	0.1064	upregulated	1	2.47898	0.0838	upregulated	7	4.72743	0.0088	downregulated	1	2.90639	0.0547	upregulated	8	10.4122	3.00E-05	upregulated	10
positive regulation of regulated secretory pathway	GO	13 out of 18	54.9984	downregulated	2	5.28069	0.0051	upregulated	1	2.89699	0.0552	downregulated	1	2.57763	0.076	upregulated	7	6.55052	0.0014	downregulated	1	2.81603	0.0598					downregulated	3	8.20347	0.0003					downregulated	2	4.228	0.0146					downregulated	1	1.98359	0.1376	upregulated	5
drug transmembrane transporter activity	GO	14 out of 18	54.936					upregulated	2	3.35369	0.035	upregulated	4	5.21755	0.0054	upregulated	7	3.52138	0.0296	upregulated	2	3.00631	0.0495	upregulated	1	1.90986	0.1481	downregulated	3	5.58921	0.0037	upregulated	2	9.42782	8.00E-05	upregulated	3	2.85698	0.0574	upregulated	2	4.03726	0.0176	upregulated	3	0.898167	0.4073	upregulated	7
channel regulator activity	GO	13 out of 18	54.8904	downregulated	1	1.31443	0.2686									downregulated	9	9.3386	8.80E-05	upregulated	2	1.47105	0.2297	downregulated	1	1.89914	0.1497	upregulated	3	3.55144	0.0287					downregulated	6	9.31899	9.00E-05	upregulated	1	0.734456	0.4798	upregulated	7	7.02531	0.0009	upregulated	5
REACTOME_G_ALPHA_I_SIGNALLING_EVENTS	Broad MSigDB - Canonical Pathways	15 out of 18	54.8549	downregulated	1	1.74503	0.1746	upregulated	1	0.761444	0.467	upregulated	2	2.18272	0.1127	upregulated	12	5.76724	0.0031	upregulated	4	7.7569	0.0004	upregulated	1	2.78314	0.0618	upregulated	5	7.84861	0.0004					downregulated	5	5.21914	0.0054	upregulated	1	1.99884	0.1355	downregulated	1	1.48052	0.2275	upregulated	4
cell cycle phase transition	GO	14 out of 18	54.8203	upregulated	3	7.78489	0.0004	downregulated	1	1.0639	0.3451					upregulated	9	4.00903	0.0182	downregulated	2	3.9011	0.0202	downregulated	1	2.33079	0.0972	upregulated	5	6.80322	0.0011					upregulated	2	1.51828	0.2191	upregulated	3	5.43837	0.0043	upregulated	4	6.88418	0.001	upregulated	4
protein tyrosine kinase binding	GO	12 out of 18	54.8166	downregulated	1	3.92917	0.0197	upregulated	2	2.90447	0.0548					downregulated	4	3.52863	0.0293	upregulated	2	1.19506	0.3027	upregulated	1	3.24588	0.0389	downregulated	3	6.06174	0.0023					downregulated	2	5.79279	0.003					downregulated	2	4.00856	0.0182	downregulated	2
cellular response to drug	GO	14 out of 18	54.6754	downregulated	3	2.98481	0.0505	upregulated	1	0.379082	0.6845	upregulated	3	2.65643	0.0702	downregulated	8	4.29516	0.0136	upregulated	7	5.28062	0.0051	downregulated	1	2.61907	0.0729	downregulated	4	4.89747	0.0075					downregulated	7	6.16159	0.0021	upregulated	1	0.787621	0.4549	downregulated	3	4.41813	0.0121	upregulated	15
response to temperature stimulus	GO	14 out of 18	54.63	upregulated	1	0.250243	0.7786					downregulated	2	2.35996	0.0944	upregulated	15	9.80211	5.50E-05	upregulated	6	6.50429	0.0015					upregulated	1	0.390877	0.6765	upregulated	1	2.60258	0.0741	upregulated	7	6.25784	0.0019	upregulated	4	2.119	0.1202	downregulated	4	5.20699	0.0055	upregulated	6
establishment of protein localization to organelle	GO	15 out of 18	54.5595	upregulated	1	0.310739	0.7329	downregulated	1	1.11836	0.3268	downregulated	1	2.56277	0.0771	upregulated	14	3.16468	0.0422	upregulated	3	0.974011	0.3776	upregulated	2	2.21666	0.109	downregulated	5	5.15286	0.0058					downregulated	7	5.38023	0.0046	upregulated	5	3.3186	0.0362	downregulated	4	4.09013	0.0167	upregulated	18
PID_RHOA_PATHWAY	Broad MSigDB - Canonical Pathways	11 out of 18	54.5133	downregulated	2	3.71112	0.0245					downregulated	2	4.92465	0.0073	upregulated	7	5.69867	0.0034	upregulated	1	0.808117	0.4457	downregulated	1	4.77445	0.0084	upregulated	3	6.48527	0.0015					downregulated	3	6.08855	0.0023	upregulated	1	1.61134	0.1996	downregulated	4	9.569	7.00E-05	upregulated	5
cell recognition	GO	14 out of 18	54.4821	upregulated	2	2.93907	0.0529	upregulated	2	2.63067	0.072	upregulated	4	3.33006	0.0358	upregulated	11	3.2756	0.0378									upregulated	4	5.2386	0.0053	downregulated	1	1.78577	0.1677	upregulated	4	3.36335	0.0346	upregulated	2	2.24827	0.1056	upregulated	5	3.26433	0.0382	upregulated	7
REACTOME_RESPONSE_TO_ELEVATED_PLATELET_CYTOSOLIC_CA2_	Broad MSigDB - Canonical Pathways	14 out of 18	54.4676	upregulated	2	1.70363	0.182					upregulated	2	3.52474	0.0295	upregulated	12	10.8404	2.00E-05	upregulated	1	3.58539	0.0277					upregulated	2	1.61716	0.1985	downregulated	1	2.84723	0.058	upregulated	2	1.69354	0.1839	upregulated	2	2.46225	0.0852	upregulated	1	1.59506	0.2029	downregulated	3
NABA_COLLAGENS	Broad MSigDB - Canonical Pathways	13 out of 18	54.0579	upregulated	2	4.26138	0.0141	upregulated	1	4.71491	0.009	upregulated	2	5.22396	0.0054	upregulated	4	6.63064	0.0013									upregulated	1	4.02619	0.0178	upregulated	2	7.06252	0.0009	upregulated	1	4.53227	0.0108					upregulated	2	4.71491	0.009	upregulated	2
modulation of excitatory postsynaptic potential	GO	13 out of 18	53.97					upregulated	1	5.1637	0.0057	upregulated	1	1.37078	0.2539	downregulated	5	8.5327	0.0002									upregulated	1	1.87508	0.1533					downregulated	5	10.5741	2.60E-05	upregulated	1	0.623386	0.5361	downregulated	1	1.26839	0.2813	upregulated	3
cellular response to starvation	GO	14 out of 18	53.96	upregulated	3	2.08141	0.1248					upregulated	4	6.5565	0.0014	upregulated	13	7.50395	0.0006	upregulated	3	2.05017	0.1287	downregulated	1	3.68261	0.0252	downregulated	1	1.14578	0.318	upregulated	1	1.38966	0.2492	downregulated	2	2.83702	0.0586	downregulated	1	1.86525	0.1549	upregulated	5	4.49144	0.0112	upregulated	10
response to xenobiotic stimulus	GO	12 out of 18	53.9411	downregulated	1	2.09866	0.1226					upregulated	3	4.9164	0.0073	downregulated	12	10.5448	2.60E-05	downregulated	2	3.64373	0.0262					downregulated	3	5.05389	0.0064	downregulated	1	3.65659	0.0258	downregulated	5	5.64974	0.0035	upregulated	1	1.81056	0.1636	downregulated	3	5.05389	0.0064	downregulated	5
SH3 domain binding	GO	11 out of 18	53.9063	upregulated	1	1.9784	0.1383					upregulated	2	1.74768	0.1742	upregulated	20	11.3727	1.20E-05	downregulated	2	2.64626	0.0709	upregulated	1	1.79934	0.1654	downregulated	4	6.8905	0.001					downregulated	6	5.07983	0.0062	upregulated	3	2.91055	0.0544	upregulated	9	5.57592	0.0038	upregulated	8
gonad development	GO	13 out of 18	53.8859	upregulated	2	1.22376	0.2941	downregulated	1	3.97005	0.0189	downregulated	1	0.611663	0.5424	upregulated	19	11.932	6.60E-06	upregulated	4	1.79295	0.1665					downregulated	2	3.53891	0.029					upregulated	6	2.54058	0.0788	upregulated	3	2.25701	0.1047	downregulated	1	4.22475	0.0146	upregulated	12
mesenchymal cell differentiation	GO	13 out of 18	53.8721	upregulated	3	2.74606	0.0642	upregulated	1	2.30912	0.0993	downregulated	1	1.26884	0.2812	upregulated	16	4.35391	0.0129	downregulated	3	4.32436	0.0132					upregulated	6	7.1073	0.0008					upregulated	4	4.26352	0.0141	upregulated	2	3.54006	0.029	upregulated	6	8.29106	0.0003	upregulated	7
response to osmotic stress	GO	13 out of 18	53.7515	upregulated	2	2.31828	0.0984					upregulated	1	1.03352	0.3558	upregulated	6	2.3958	0.0911	downregulated	1	2.65245	0.0705	upregulated	1	3.51881	0.0296	upregulated	2	5.04081	0.0065					upregulated	6	5.16187	0.0057					downregulated	2	3.84205	0.0214	upregulated	8
oxidoreductase activity, acting on paired donors, with incorporation or reduction of molecular oxygen, NAD(P)H as one donor, and incorporation of one atom of oxygen	GO	9 out of 18	53.7311	upregulated	2	4.17685	0.0153					upregulated	3	9.21066	0.0001	upregulated	3	5.21445	0.0054	upregulated	3	7.9956	0.0003									downregulated	1	5.47906	0.0042	upregulated	1	4.96959	0.0069	upregulated	1	4.78795	0.0083					upregulated	4
cerebellar cortex morphogenesis	GO	12 out of 18	53.6992	upregulated	2	5.8351	0.0029					upregulated	2	3.0962	0.0452	downregulated	1	3.93481	0.0195	upregulated	2	2.20198	0.1106					upregulated	4	8.26559	0.0003					downregulated	1	5.8572	0.0029	upregulated	1	1.62933	0.1961	downregulated	2	8.22683	0.0003	upregulated	2
organelle localization	GO	17 out of 18	53.6928	downregulated	5	6.62483	0.0013	upregulated	1	0.123017	0.8842	upregulated	6	3.54722	0.0288	upregulated	29	3.57411	0.028	upregulated	7	2.01439	0.1334	upregulated	2	2.52189	0.0803	upregulated	7	2.23565	0.1069	upregulated	2	1.77716	0.1691	downregulated	7	5.91633	0.0027	upregulated	7	3.1734	0.0419	upregulated	12	1.25398	0.2854	upregulated	14
nuclear membrane	GO	14 out of 18	53.6775	upregulated	4	2.89376	0.0554					upregulated	4	1.9261	0.1457	downregulated	8	3.16756	0.0421	upregulated	5	5.65017	0.0035	downregulated	1	1.12482	0.3247	downregulated	3	4.50159	0.0111	downregulated	1	1.9146	0.1474	downregulated	7	5.80377	0.003	upregulated	6	6.48492	0.0015	upregulated	11	9.97141	4.70E-05	upregulated	7
cytoplasmic vesicle membrane	GO	12 out of 18	53.543	downregulated	3	3.4465	0.0319	upregulated	1	0.412525	0.662	upregulated	3	2.88966	0.0556	upregulated	17	5.98383	0.0025	downregulated	3	2.2726	0.103					downregulated	1	2.1492	0.1166	upregulated	1	3.9694	0.0189	downregulated	9	5.7283	0.0033					upregulated	8	3.25072	0.0387	upregulated	20
hydrolase activity, acting on carbon-nitrogen (but not peptide) bonds	GO	13 out of 18	53.4849					upregulated	1	1.51537	0.2197	upregulated	3	3.18606	0.0413	downregulated	6	4.04482	0.0175	downregulated	2	3.16016	0.0424	upregulated	1	5.24718	0.0053	downregulated	1	1.74022	0.1755					upregulated	3	3.07088	0.0464	downregulated	2	4.52024	0.0109	upregulated	5	4.16768	0.0155	upregulated	3
response to extracellular stimulus	GO	15 out of 18	53.3663	upregulated	5	1.87433	0.1535	upregulated	1	1.1765	0.3084	upregulated	6	4.7202	0.0089	upregulated	24	5.43464	0.0044	downregulated	5	3.63408	0.0264	downregulated	1	2.73508	0.0649	upregulated	8	6.48769	0.0015	upregulated	2	1.90256	0.1492	downregulated	7	4.34265	0.013	downregulated	2	2.11361	0.1208	upregulated	11	4.58955	0.0102	upregulated	19
PID_PDGFRB_PATHWAY	Broad MSigDB - Canonical Pathways	15 out of 18	53.3358	upregulated	2	1.51493	0.2198	upregulated	2	4.79904	0.0082	upregulated	2	1.89973	0.1496	upregulated	9	2.63459	0.0717	upregulated	3	2.17636	0.1135	downregulated	1	3.72763	0.024	upregulated	2	2.59082	0.075					downregulated	2	2.9173	0.0541	upregulated	3	2.52998	0.0797	upregulated	5	2.8625	0.0571	upregulated	8
leukocyte degranulation	GO	7 out of 18	53.2689	downregulated	2	7.59776	0.0005									upregulated	8	13.4508	1.40E-06																	downregulated	1	3.34746	0.0352					upregulated	2	2.0507	0.1286	upregulated	5
PID_INTEGRIN2_PATHWAY	Broad MSigDB - Canonical Pathways	12 out of 18	53.0278	downregulated	2	6.31468	0.0018					upregulated	2	5.25333	0.0052	upregulated	5	6.22333	0.002	downregulated	1	2.50596	0.0816					downregulated	1	4.22968	0.0146	downregulated	1	4.10547	0.0165	downregulated	1	1.60441	0.201	upregulated	2	5.12017	0.006	downregulated	1	2.15392	0.116	upregulated	4
negative regulation of secretion	GO	14 out of 18	53.0204	downregulated	3	3.18362	0.0414	downregulated	1	2.42951	0.0881	downregulated	1	1.32932	0.2647	upregulated	21	8.75452	0.0002	downregulated	2	2.22311	0.1083	downregulated	1	1.3886	0.2494	upregulated	3	1.77697	0.1691	downregulated	1	1.64198	0.1936	downregulated	8	7.72193	0.0004					upregulated	10	7.81331	0.0004	upregulated	8
regulation of long term synaptic depression	GO	9 out of 18	53.0119	downregulated	1	3.65764	0.0258									downregulated	2	4.80141	0.0082	downregulated	2	5.32671	0.0049													downregulated	3	8.48559	0.0002					upregulated	2	5.15397	0.0058	downregulated	2
GTPase regulator activity	GO	16 out of 18	52.9191	upregulated	2	0.788847	0.4544	downregulated	2	2.27917	0.1024	downregulated	2	1.48806	0.2258	downregulated	9	4.37611	0.0126	downregulated	3	2.9474	0.0525	downregulated	1	3.10296	0.0449	downregulated	3	2.68219	0.0684	downregulated	2	5.26326	0.0052	downregulated	9	7.14821	0.0008	downregulated	1	0.917177	0.3996	upregulated	8	5.07975	0.0062	upregulated	17
muscle organ development	GO	14 out of 18	52.88	upregulated	1	0.239569	0.787	upregulated	1	1.82329	0.1615	upregulated	3	2.72579	0.0655	downregulated	7	2.64262	0.0712	downregulated	2	1.19573	0.3025	downregulated	1	1.24705	0.2873	upregulated	9	7.14675	0.0008	downregulated	1	1.18283	0.3064	upregulated	10	3.41714	0.0328	upregulated	6	4.60221	0.01	downregulated	2	3.92708	0.0197	downregulated	3
phosphatase binding	GO	14 out of 18	52.8435	downregulated	1	0.633949	0.5305	upregulated	2	1.20133	0.3008	downregulated	1	2.86031	0.0573	upregulated	17	6.49667	0.0015	upregulated	5	3.94263	0.0194	downregulated	1	1.30631	0.2708	upregulated	5	5.11381	0.006					upregulated	10	8.48294	0.0002	upregulated	4	1.72611	0.178	upregulated	7	4.44583	0.0117	upregulated	10
PID_CERAMIDE_PATHWAY	Broad MSigDB - Canonical Pathways	10 out of 18	52.8155	upregulated	1	1.52718	0.2171									upregulated	9	10.6362	2.40E-05	upregulated	1	1.00074	0.3676					upregulated	2	2.92727	0.0535					downregulated	2	2.97179	0.0512	upregulated	1	2.19781	0.111	upregulated	2	2.91104	0.0544	upregulated	10
establishment or maintenance of cell polarity	GO	14 out of 18	52.7957	upregulated	2	0.928435	0.3952	upregulated	2	2.69657	0.0674	upregulated	4	6.19518	0.002	upregulated	14	6.03404	0.0024	upregulated	3	1.99587	0.1359					upregulated	4	2.6066	0.0738					upregulated	5	2.95749	0.0519	upregulated	4	4.25621	0.0142	downregulated	2	1.21829	0.2957	upregulated	12
REACTOME_INTERFERON_ALPHA_BETA_SIGNALING	Broad MSigDB - Canonical Pathways	8 out of 18	52.7077													upregulated	5	4.11035	0.0164	upregulated	1	3.91961	0.0198					upregulated	2	2.87056	0.0567					upregulated	2	1.25533	0.285					upregulated	3	2.10207	0.1222	upregulated	9
phenol-containing compound metabolic process	GO	12 out of 18	52.6726	upregulated	1	2.21049	0.1096	upregulated	1	5.04696	0.0064	downregulated	1	2.23709	0.1068	downregulated	4	6.29444	0.0018	downregulated	1	2.59704	0.0745													downregulated	4	6.0836	0.0023	upregulated	1	1.23684	0.2903	downregulated	1	2.82274	0.0594	downregulated	3
neuron projection fasciculation	GO	11 out of 18	52.6503					upregulated	1	3.99493	0.0184					upregulated	4	3.57031	0.0281									upregulated	2	5.12503	0.0059					upregulated	1	3.49948	0.0302	upregulated	1	3.4227	0.0326	upregulated	2	5.63019	0.0036	upregulated	2
transcriptional activator activity, RNA polymerase II proximal promoter sequence-specific DNA binding	GO	15 out of 18	52.5241	upregulated	3	2.66331	0.0697	downregulated	1	3.44399	0.0319	upregulated	4	3.02392	0.0486	upregulated	24	6.62366	0.0013	upregulated	4	1.13218	0.3223	downregulated	1	2.83655	0.0586	upregulated	8	3.90618	0.0201	downregulated	1	2.38438	0.0921	upregulated	6	1.22258	0.2945	downregulated	1	1.74333	0.1749	downregulated	2	3.7349	0.0239	downregulated	6
positive regulation of calcium ion transmembrane transport	GO	11 out of 18	52.4665	downregulated	1	1.63639	0.1947					downregulated	1	3.84048	0.0215	downregulated	7	8.35617	0.0002	upregulated	1	5.69136	0.0034					downregulated	1	1.07711	0.3406	upregulated	1	3.3102	0.0365	downregulated	6	10.7337	2.20E-05	downregulated	1	1.99984	0.1354	downregulated	3	6.50091	0.0015	downregulated	3
response to nutrient levels	GO	15 out of 18	52.4519	upregulated	3	1.352	0.2587					upregulated	5	4.09776	0.0166	downregulated	7	4.24946	0.0143	downregulated	5	3.89007	0.0204	downregulated	1	2.81239	0.0601	upregulated	6	5.50144	0.0041	upregulated	2	2.01118	0.1338	downregulated	7	4.74678	0.0087	downregulated	2	2.24449	0.106	upregulated	10	3.88596	0.0205	upregulated	16
regulation of circadian rhythm	GO	14 out of 18	52.4448	downregulated	2	2.59594	0.0746	upregulated	1	1.09945	0.3331	downregulated	2	3.4865	0.0306	downregulated	5	6.58808	0.0014	downregulated	1	3.79227	0.0225	downregulated	1	2.64248	0.0712	downregulated	1	2.7499	0.0639	upregulated	1	2.138	0.1179	downregulated	6	8.44204	0.0002	downregulated	2	2.51105	0.0812	downregulated	3	5.39163	0.0046	downregulated	1
SA_B_CELL_RECEPTOR_COMPLEXES	Broad MSigDB - Canonical Pathways	11 out of 18	52.4008					upregulated	1	6.60437	0.0014	downregulated	1	2.74437	0.0643	upregulated	5	7.59209	0.0005	upregulated	2	3.62178	0.0267	downregulated	1	5.40148	0.0045	upregulated	1	1.43157	0.2389					downregulated	1	2.69814	0.0673					upregulated	1	1.37719	0.2523	upregulated	4
anion transmembrane transport	GO	14 out of 18	52.2245	downregulated	2	4.25534	0.0142	upregulated	3	3.98054	0.0187	upregulated	6	3.68724	0.025	upregulated	16	2.76009	0.0633	upregulated	4	1.1578	0.3142	upregulated	2	2.9246	0.0537	downregulated	1	2.53648	0.0791	upregulated	3	9.83146	5.40E-05	upregulated	6	2.92181	0.0538	upregulated	4	2.89032	0.0556	upregulated	11	2.69786	0.0673	upregulated	11
regulation of cell cycle G1/S phase transition	GO	14 out of 18	52.217	upregulated	1	2.12316	0.1197	upregulated	1	1.28182	0.2775	upregulated	3	2.21823	0.1088	downregulated	4	6.1598	0.0021	upregulated	5	5.71514	0.0033					downregulated	2	2.80008	0.0608					upregulated	3	2.26346	0.104	upregulated	5	4.13418	0.016	upregulated	7	7.82342	0.0004	upregulated	7
phosphoprotein binding	GO	11 out of 18	52.2147	downregulated	1	1.04885	0.3503	upregulated	2	5.21398	0.0054	upregulated	1	1.52438	0.2178	upregulated	12	8.06866	0.0003	upregulated	4	3.93916	0.0195					upregulated	4	5.37281	0.0046					upregulated	6	3.31812	0.0362					upregulated	4	1.43203	0.2388	upregulated	8
regulation of nucleocytoplasmic transport	GO	12 out of 18	51.871	upregulated	2	2.91157	0.0544					upregulated	3	3.93243	0.0196	upregulated	14	7.25718	0.0007	upregulated	5	3.7808	0.0228					downregulated	2	2.67907	0.0686					upregulated	7	8.20306	0.0003	downregulated	1	2.07824	0.1252	upregulated	4	1.42476	0.2406	upregulated	7
establishment of organelle localization	GO	17 out of 18	51.837	downregulated	4	5.85526	0.0029	upregulated	1	0.229444	0.795	upregulated	5	3.5391	0.029	upregulated	26	5.39543	0.0045	upregulated	5	1.59116	0.2037	upregulated	1	2.81239	0.0601	upregulated	5	2.9905	0.0503	downregulated	1	1.09117	0.3358	downregulated	6	5.92588	0.0027	upregulated	6	3.44066	0.032	upregulated	11	2.32563	0.0977	upregulated	10
regulation of body fluid levels	GO	16 out of 18	51.6568	upregulated	2	0.187618	0.8289	upregulated	1	1.37962	0.2517	upregulated	6	4.04947	0.0174	upregulated	24	7.0305	0.0009	upregulated	7	5.2095	0.0055	upregulated	1	1.97654	0.1385	upregulated	3	1.01931	0.3608	downregulated	1	1.5214	0.2184	upregulated	7	1.02528	0.3587	upregulated	4	1.75326	0.1732	upregulated	6	1.69466	0.1837	upregulated	18
guanyl nucleotide binding	GO	13 out of 18	51.6341	upregulated	3	2.22754	0.1078	downregulated	1	1.06199	0.3458	upregulated	3	0.884802	0.4128	upregulated	26	4.39009	0.0124	upregulated	6	2.86534	0.057	downregulated	1	2.27415	0.1029	downregulated	3	2.31151	0.0991					upregulated	9	2.82699	0.0592	upregulated	6	2.17885	0.1132	upregulated	14	4.00061	0.0183	upregulated	14
positive regulation of protein localization to membrane	GO	15 out of 18	51.5995	downregulated	1	1.99687	0.1358	upregulated	2	2.88783	0.0557	upregulated	1	2.06591	0.1267	downregulated	7	8.1112	0.0003	downregulated	3	4.77015	0.0085					upregulated	3	4.31137	0.0134	downregulated	1	2.52595	0.08	downregulated	3	4.07249	0.017					downregulated	2	3.39129	0.0337	upregulated	4
REACTOME_INWARDLY_RECTIFYING_K_CHANNELS	Broad MSigDB - Canonical Pathways	11 out of 18	51.5944													downregulated	3	5.86572	0.0028	upregulated	1	1.60741	0.2004	upregulated	1	4.48837	0.0112	upregulated	3	7.45141	0.0006	downregulated	1	4.61464	0.0099	downregulated	4	9.61882	6.60E-05									upregulated	2
heterophilic cell-cell adhesion via plasma membrane cell adhesion molecules	GO	12 out of 18	51.5684									upregulated	2	5.33147	0.0048	upregulated	8	8.91439	0.0001	upregulated	3	3.84886	0.0213	upregulated	1	3.68501	0.0251	downregulated	1	2.54271	0.0787					upregulated	1	0.755874	0.4696					upregulated	3	5.54605	0.0039	upregulated	3
REACTOME_INHIBITION_OF_VOLTAGE_GATED_CA2_CHANNELS_VIA_GBETA_GAMMA_SUBUNITS	Broad MSigDB - Canonical Pathways	10 out of 18	51.3999													downregulated	2	4.35872	0.0128					upregulated	1	4.71049	0.009	upregulated	3	8.12355	0.0003	downregulated	1	4.8025	0.0082	downregulated	4	10.5318	2.70E-05									upregulated	2
negative regulation of vasculature development	GO	13 out of 18	51.3674									upregulated	2	1.92919	0.1453	upregulated	12	4.44841	0.0117	upregulated	4	3.05463	0.0471					upregulated	4	1.66938	0.1884	downregulated	1	1.89437	0.1504	upregulated	7	9.68051	6.20E-05	upregulated	5	6.57963	0.0014	upregulated	2	0.997123	0.3689	upregulated	7
REACTOME_RIG_I_MDA5_MEDIATED_INDUCTION_OF_IFN_ALPHA_BETA_PATHWAYS	Broad MSigDB - Canonical Pathways	9 out of 18	51.339	downregulated	1	2.08829	0.1239									upregulated	6	6.03688	0.0024									upregulated	3	4.05653	0.0173					upregulated	2	1.36636	0.255	upregulated	3	6.97657	0.0009	upregulated	2	2.8228	0.0594	upregulated	10
regulation of mitotic cell cycle phase transition	GO	14 out of 18	51.269	upregulated	5	1.87681	0.1531	upregulated	4	3.5786	0.0279	upregulated	3	1.0566	0.3476	downregulated	5	4.79339	0.0083	upregulated	5	3.06047	0.0469					upregulated	4	2.35321	0.0951					upregulated	9	3.75635	0.0234	upregulated	5	5.64781	0.0035	upregulated	11	6.71928	0.0012	upregulated	12
neuromuscular process	GO	13 out of 18	51.2578	upregulated	2	2.44882	0.0864	upregulated	1	1.36122	0.2563	downregulated	1	3.3037	0.0367	downregulated	12	14.2333	6.60E-07	upregulated	2	2.38054	0.0925					upregulated	1	0.0749138	0.9278					downregulated	6	8.0333	0.0003					downregulated	2	2.07528	0.1255	downregulated	4
outer membrane	GO	17 out of 18	51.2318	upregulated	2	0.858546	0.4238	downregulated	1	2.47229	0.0844	upregulated	1	0.269699	0.7636	upregulated	15	6.38333	0.0017	upregulated	3	2.64033	0.0713	upregulated	1	1.46458	0.2312	downregulated	3	4.5363	0.0107	upregulated	1	1.16827	0.3109	upregulated	7	4.71486	0.009	upregulated	2	0.338432	0.7129	upregulated	5	2.76057	0.0633	upregulated	7
organelle outer membrane	GO	17 out of 18	51.2318	upregulated	2	0.858546	0.4238	downregulated	1	2.47229	0.0844	upregulated	1	0.269699	0.7636	upregulated	15	6.38333	0.0017	upregulated	3	2.64033	0.0713	upregulated	1	1.46458	0.2312	downregulated	3	4.5363	0.0107	upregulated	1	1.16827	0.3109	upregulated	7	4.71486	0.009	upregulated	2	0.338432	0.7129	upregulated	5	2.76057	0.0633	upregulated	7
regulation of potassium ion transmembrane transport	GO	13 out of 18	51.2061	downregulated	1	2.4311	0.0879					downregulated	1	1.40824	0.2446	downregulated	7	9.15191	0.0001	downregulated	1	1.2566	0.2846					upregulated	1	1.13873	0.3202					downregulated	6	10.6855	2.30E-05	downregulated	1	1.0566	0.3476	downregulated	1	3.81334	0.0221	upregulated	1
regulation of G1/S transition of mitotic cell cycle	GO	13 out of 18	51.1956	upregulated	1	2.22774	0.1078	upregulated	1	1.37675	0.2524	upregulated	3	2.46763	0.0848	downregulated	4	6.40009	0.0017	upregulated	5	6.26355	0.0019					downregulated	2	3.01586	0.049					upregulated	3	2.5704	0.0765	upregulated	3	2.89387	0.0554	upregulated	7	8.28772	0.0003	upregulated	7
regulation of reactive oxygen species biosynthetic process	GO	14 out of 18	51.1782	downregulated	1	1.78443	0.1679									downregulated	6	5.87407	0.0028	upregulated	2	1.71936	0.1792	upregulated	1	5.45774	0.0043	upregulated	2	0.711348	0.491	downregulated	1	2.21662	0.109	downregulated	2	3.32836	0.0359	upregulated	1	0.283869	0.7529	upregulated	2	1.88015	0.1526	upregulated	6
segmentation	GO	13 out of 18	51.1006	upregulated	3	4.67369	0.0093	downregulated	1	2.15422	0.116	upregulated	2	3.82705	0.0218	upregulated	6	3.51404	0.0298	upregulated	1	0.92077	0.3982					downregulated	2	1.77988	0.1687					upregulated	3	3.03762	0.0479	upregulated	4	9.57372	7.00E-05	downregulated	2	1.82671	0.1609	downregulated	1
postsynaptic density membrane	GO	11 out of 18	51.0291	downregulated	1	3.04409	0.0476	downregulated	1	2.87103	0.0566					downregulated	5	7.31174	0.0007	upregulated	1	1.78715	0.1674													downregulated	3	7.48632	0.0006	downregulated	1	3.41828	0.0328	upregulated	1	2.32322	0.098	downregulated	1
regulation of protein localization to nucleus	GO	13 out of 18	51.0086	upregulated	3	3.77768	0.0229					upregulated	2	1.38769	0.2497	upregulated	12	6.71387	0.0012	upregulated	4	2.59481	0.0747					upregulated	3	2.80119	0.0607					upregulated	8	8.77699	0.0002	upregulated	4	2.41735	0.0892	upregulated	4	1.70738	0.1813	upregulated	7
REACTOME_G_ALPHA_S_SIGNALLING_EVENTS	Broad MSigDB - Canonical Pathways	15 out of 18	50.9153	downregulated	2	4.93073	0.0072	upregulated	2	2.72078	0.0658	downregulated	1	3.45818	0.0315	downregulated	9	10.4757	2.80E-05	downregulated	1	3.24722	0.0389	upregulated	1	3.23897	0.0392	upregulated	3	4.14825	0.0158					downregulated	2	2.63602	0.0716	upregulated	1	2.39093	0.0915	upregulated	5	3.84538	0.0214	upregulated	4
PID_P75_NTR_PATHWAY	Broad MSigDB - Canonical Pathways	14 out of 18	50.8894	upregulated	1	0.701416	0.4959	downregulated	1	3.03769	0.0479	downregulated	1	1.24374	0.2883	upregulated	5	1.83249	0.16	downregulated	1	3.56658	0.0283	downregulated	1	3.7187	0.0243	upregulated	1	3.1997	0.0408					upregulated	4	3.39803	0.0334	upregulated	2	3.79326	0.0225	downregulated	2	2.7089	0.0666	upregulated	8
mating	GO	13 out of 18	50.839	downregulated	1	2.77217	0.0625					downregulated	1	4.47508	0.0114	downregulated	4	6.54197	0.0014									upregulated	1	1.30732	0.2705					downregulated	2	4.37451	0.0126					downregulated	1	2.75222	0.0638	downregulated	1
negative regulation of hemopoiesis	GO	14 out of 18	50.7546	upregulated	2	1.26541	0.2821	upregulated	2	2.61399	0.0732	upregulated	3	4.92386	0.0073	upregulated	16	11.0654	1.60E-05	upregulated	1	0.443014	0.6421					downregulated	2	2.6929	0.0677	upregulated	1	1.83182	0.1601	downregulated	5	6.02253	0.0024	upregulated	1	1.23439	0.291	downregulated	1	2.53211	0.0795	upregulated	10
REACTOME_TOLL_RECEPTOR_CASCADES	Broad MSigDB - Canonical Pathways	12 out of 18	50.671	downregulated	3	4.09546	0.0166									downregulated	7	6.35637	0.0017	upregulated	2	1.24656	0.2875	downregulated	1	3.90372	0.0202	upregulated	5	6.73512	0.0012					downregulated	5	6.03957	0.0024	upregulated	3	5.15658	0.0058	downregulated	2	2.35868	0.0945	downregulated	5
heat shock protein binding	GO	12 out of 18	50.5782	upregulated	3	1.67264	0.1878					upregulated	3	3.19773	0.0409	upregulated	6	7.33417	0.0007	upregulated	7	8.33042	0.0002					upregulated	4	3.81719	0.022					downregulated	4	2.43919	0.0872	upregulated	3	4.36053	0.0128	downregulated	3	4.71016	0.009	upregulated	6
transcriptional repressor activity, RNA polymerase II transcription regulatory region sequence-specific DNA binding	GO	13 out of 18	50.4852					downregulated	2	3.67584	0.0253	upregulated	4	2.29625	0.1006	upregulated	18	5.44562	0.0043	downregulated	3	1.49604	0.224					downregulated	2	5.75681	0.0032	downregulated	1	2.77862	0.0621	downregulated	3	1.16888	0.3107	upregulated	4	2.6954	0.0675	downregulated	3	6.24978	0.0019	upregulated	16
REACTOME_G_ALPHA_Z_SIGNALLING_EVENTS	Broad MSigDB - Canonical Pathways	11 out of 18	50.4159	downregulated	1	2.77342	0.0624	upregulated	1	1.65787	0.1905					downregulated	5	7.94402	0.0004					upregulated	1	4.10774	0.0164	upregulated	4	9.23468	9.80E-05					downregulated	3	6.91671	0.001					upregulated	2	1.81474	0.1629	upregulated	2
establishment of protein localization to plasma membrane	GO	14 out of 18	50.3301	downregulated	1	3.14508	0.0431	downregulated	1	2.69352	0.0676	downregulated	2	4.46107	0.0116	downregulated	1	3.66232	0.0257					upregulated	1	4.96959	0.0069	upregulated	4	8.05129	0.0003	upregulated	1	3.34182	0.0354	downregulated	1	4.27983	0.0138	downregulated	1	1.69762	0.1831	upregulated	1	0.492069	0.6114	upregulated	2
regulation of protein catabolic process	GO	13 out of 18	50.3025	downregulated	5	3.91638	0.0199	upregulated	2	1.20754	0.2989	upregulated	3	1.76148	0.1718	downregulated	8	3.11678	0.0443	downregulated	2	1.13555	0.3212					upregulated	10	9.81033	5.50E-05	downregulated	1	0.898071	0.4074	upregulated	15	9.35794	8.60E-05	upregulated	8	5.97781	0.0025	upregulated	7	0.440691	0.6436	upregulated	20
vesicle membrane	GO	13 out of 18	50.2598	downregulated	3	3.16479	0.0422	upregulated	1	0.352034	0.7033	upregulated	3	2.78345	0.0618	upregulated	18	5.93744	0.0026	downregulated	3	2.08684	0.1241	downregulated	1	1.03923	0.3537	upregulated	7	3.66653	0.0256	upregulated	1	3.86102	0.021	downregulated	10	5.90761	0.0027					upregulated	9	3.6942	0.0249	upregulated	20
REACTOME_AMYLOIDS	Broad MSigDB - Canonical Pathways	11 out of 18	50.2499	downregulated	1	5.78127	0.0031	downregulated	1	5.37656	0.0046	upregulated	2	3.7735	0.023	downregulated	6	10.5967	2.50E-05									upregulated	1	2.83861	0.0585	downregulated	1	3.04929	0.0474	downregulated	2	2.14904	0.1166	upregulated	1	1.78995	0.167	downregulated	1	2.19794	0.111	downregulated	3
PID_TRKR_PATHWAY	Broad MSigDB - Canonical Pathways	12 out of 18	50.1861	upregulated	2	2.62503	0.0724					upregulated	2	2.16836	0.1144	downregulated	3	3.8147	0.022	upregulated	3	4.86001	0.0078					upregulated	4	6.65842	0.0013					downregulated	4	7.00473	0.0009					downregulated	2	2.94062	0.0528	downregulated	1
PID_ERBB1_DOWNSTREAM_PATHWAY	Broad MSigDB - Canonical Pathways	12 out of 18	50.1588	upregulated	2	1.66974	0.1883	upregulated	1	4.97224	0.0069	upregulated	1	0.823911	0.4387	downregulated	4	3.71542	0.0243	upregulated	4	3.9104	0.02	upregulated	2	6.74781	0.0012	upregulated	3	3.95192	0.0192					downregulated	2	3.28668	0.0374					downregulated	2	2.36682	0.0938	upregulated	8
leukocyte migration	GO	15 out of 18	50.0031	upregulated	4	2.38478	0.0921	upregulated	1	0.67692	0.5082	upregulated	2	1.9541	0.1417	upregulated	18	10.0853	4.20E-05	upregulated	2	1.06141	0.346					downregulated	3	1.81313	0.1631	upregulated	1	1.21777	0.2959	upregulated	4	2.67603	0.0688	upregulated	5	4.39071	0.0124	upregulated	6	3.40386	0.0332	upregulated	14
REACTOME_COLLAGEN_FORMATION	Broad MSigDB - Canonical Pathways	12 out of 18	49.9906	upregulated	2	3.70736	0.0245	upregulated	1	4.48531	0.0113	upregulated	2	4.9939	0.0068	upregulated	6	5.78374	0.0031													upregulated	2	6.47778	0.0015	upregulated	2	6.0909	0.0023					downregulated	1	0.905228	0.4044	upregulated	6
nerve development	GO	13 out of 18	49.9253	upregulated	2	3.62904	0.0265	upregulated	1	1.03722	0.3544	upregulated	3	6.16945	0.0021	upregulated	8	10.4845	2.80E-05	upregulated	2	2.0944	0.1231	downregulated	1	2.9121	0.0544	upregulated	3	4.2831	0.0138					downregulated	3	1.67804	0.1867					downregulated	2	2.80092	0.0608	upregulated	3
regulation of animal organ morphogenesis	GO	15 out of 18	49.8701	upregulated	7	7.24134	0.0007	upregulated	1	2.09007	0.1237	upregulated	2	1.46063	0.2321	upregulated	18	4.536	0.0107	downregulated	1	0.895693	0.4083					upregulated	5	2.4742	0.0842					downregulated	1	1.45421	0.2336	upregulated	5	7.29914	0.0007	upregulated	7	4.41053	0.0121	upregulated	8
response to light stimulus	GO	15 out of 18	49.7842	upregulated	5	1.88512	0.1518					downregulated	2	2.88042	0.0561	downregulated	8	2.59129	0.0749	upregulated	7	4.87515	0.0076					upregulated	4	4.30715	0.0135	downregulated	1	1.2539	0.2854	downregulated	8	6.16263	0.0021	upregulated	6	5.5089	0.0041	downregulated	6	4.22487	0.0146	upregulated	12
syntaxin binding	GO	11 out of 18	49.6976	downregulated	2	5.32938	0.0048	upregulated	1	1.20375	0.3001	upregulated	1	2.1418	0.1174	downregulated	6	7.37371	0.0006	upregulated	2	2.03592	0.1306					downregulated	3	7.152	0.0008					downregulated	3	4.74239	0.0087	upregulated	3	2.88772	0.0557	upregulated	5	4.9004	0.0074	upregulated	3
antigen processing and presentation	GO	12 out of 18	49.6811	downregulated	1	3.00575	0.0495					upregulated	1	1.25008	0.2865	upregulated	13	14.7072	4.10E-07	upregulated	1	0.936635	0.3919					upregulated	1	0.268601	0.7644					upregulated	5	3.94127	0.0194	upregulated	3	4.03286	0.0177	upregulated	4	2.39882	0.0908	upregulated	10
cerebellum morphogenesis	GO	12 out of 18	49.6607	upregulated	3	5.33542	0.0048					upregulated	2	2.72407	0.0656	downregulated	1	3.72638	0.0241	upregulated	2	1.86271	0.1553					downregulated	2	7.71645	0.0004					downregulated	1	5.60317	0.0037	upregulated	1	1.40519	0.2453	downregulated	2	7.71645	0.0004	upregulated	2
defense response to bacterium	GO	13 out of 18	49.6302	downregulated	1	0.639567	0.5275	downregulated	1	4.15092	0.0157					upregulated	23	13.2625	1.70E-06					upregulated	1	1.25487	0.2851	downregulated	1	3.46565	0.0313	downregulated	2	3.9848	0.0186	upregulated	4	1.16318	0.3125	upregulated	3	1.21485	0.2968	downregulated	2	4.15092	0.0157	upregulated	12
maintenance of location in cell	GO	12 out of 18	49.6041	upregulated	1	0.430403	0.6502					upregulated	1	1.93466	0.1445	downregulated	3	3.38902	0.0337	upregulated	3	4.98493	0.0068					upregulated	2	5.67638	0.0034	upregulated	1	5.67638	0.0034	downregulated	2	4.83814	0.0079					upregulated	2	1.09621	0.3341	downregulated	3
REACTOME_REGULATION_OF_INSULIN_LIKE_GROWTH_FACTOR_IGF_ACTIVITY_BY_INSULIN_LIKE_GROWTH_FACTOR_BINDING_PROTEINS_IGFBPS	Broad MSigDB - Canonical Pathways	9 out of 18	49.5769	upregulated	2	5.81569	0.003					upregulated	1	5.21968	0.0054	upregulated	2	5.85979	0.0029	upregulated	1	4.42915	0.0119									downregulated	1	6.72178	0.0012	upregulated	1	4.12615	0.0161	upregulated	1	6.72178	0.0012					upregulated	2
regulation of cell size	GO	14 out of 18	49.4669	upregulated	2	1.33351	0.2636					upregulated	4	4.5127	0.011	upregulated	20	9.23624	9.70E-05	upregulated	3	1.22952	0.2924	downregulated	1	2.74829	0.064	upregulated	8	4.8134	0.0081	downregulated	1	2.01295	0.1336	upregulated	5	3.52679	0.0294	upregulated	2	1.3048	0.2712	downregulated	4	3.32133	0.0361	downregulated	4
regulation of behavior	GO	15 out of 18	49.4262	upregulated	1	1.89635	0.1501	upregulated	2	7.80119	0.0004	downregulated	2	3.72351	0.0241	upregulated	7	5.04904	0.0064	downregulated	1	4.17565	0.0154	downregulated	1	2.82851	0.0591	downregulated	1	0.920798	0.3982	upregulated	1	2.50526	0.0817	downregulated	3	3.68387	0.0251	upregulated	1	0.462307	0.6298	downregulated	1	1.02265	0.3596	upregulated	5
organ growth	GO	13 out of 18	49.3731	upregulated	2	1.70884	0.1811					downregulated	1	1.03558	0.355	upregulated	12	8.29851	0.0002	upregulated	2	3.17371	0.0418					upregulated	1	1.50387	0.2223	upregulated	1	1.64762	0.1925	upregulated	5	3.12799	0.0438	upregulated	1	2.86186	0.0572	upregulated	8	9.99264	4.60E-05	upregulated	3
REACTOME_NRAGE_SIGNALS_DEATH_THROUGH_JNK	Broad MSigDB - Canonical Pathways	8 out of 18	49.3593													downregulated	3	8.8775	0.0001	upregulated	1	1.15001	0.3166									downregulated	1	5.04211	0.0065	downregulated	6	13.6778	1.10E-06									upregulated	5
antibiotic metabolic process	GO	13 out of 18	49.309	upregulated	3	3.14026	0.0433					downregulated	1	1.93194	0.1449	upregulated	14	10.9079	1.80E-05	upregulated	4	4.17762	0.0153					upregulated	3	3.22975	0.0396					upregulated	6	5.51192	0.004	upregulated	2	2.77165	0.0626	upregulated	2	0.232487	0.7926	upregulated	6
PID_LYSOPHOSPHOLIPID_PATHWAY	Broad MSigDB - Canonical Pathways	12 out of 18	49.2341	downregulated	1	2.19459	0.1114	upregulated	1	1.13616	0.321	upregulated	3	4.85627	0.0078	upregulated	8	6.0899	0.0023					downregulated	1	4.39304	0.0124	upregulated	4	7.95678	0.0004					downregulated	2	4.07662	0.017	upregulated	1	1.9006	0.1495	upregulated	3	3.15216	0.0428	upregulated	6
carbohydrate derivative biosynthetic process	GO	14 out of 18	49.1138	upregulated	5	1.29526	0.2738	upregulated	3	1.7393	0.1756	upregulated	6	2.65858	0.07	upregulated	27	4.64967	0.0096	upregulated	7	5.32622	0.0049	upregulated	3	3.46712	0.0312	upregulated	6	2.04869	0.1289					upregulated	12	3.89823	0.0203	downregulated	3	3.41272	0.033	upregulated	9	1.47794	0.2281	upregulated	21
muscle contraction	GO	15 out of 18	49.0528	upregulated	2	0.765949	0.4649					downregulated	1	2.9885	0.0504	upregulated	7	5.15538	0.0058	upregulated	2	3.20603	0.0405	downregulated	1	1.6774	0.1869	upregulated	3	3.57626	0.028	downregulated	1	3.20603	0.0405	upregulated	6	4.79904	0.0082	downregulated	1	1.20652	0.2992	downregulated	1	2.67958	0.0686	upregulated	5
lyase activity	GO	14 out of 18	48.9928	upregulated	5	4.19051	0.0151	upregulated	1	0.695418	0.4989	downregulated	2	4.92834	0.0072	downregulated	10	7.07264	0.0008	upregulated	5	7.23513	0.0007					downregulated	1	0.473559	0.6228					downregulated	5	4.75428	0.0086	upregulated	1	2.5664	0.0768	upregulated	3	1.46877	0.2302	upregulated	12
anterior/posterior pattern specification	GO	14 out of 18	48.9838	upregulated	5	4.21857	0.0147	upregulated	2	3.11874	0.0442	upregulated	4	3.05382	0.0472	upregulated	15	3.13383	0.0436	downregulated	1	0.586016	0.5565					upregulated	3	1.22914	0.2925					upregulated	3	1.02107	0.3602	upregulated	5	10.2902	3.40E-05	downregulated	3	1.18091	0.307	upregulated	6
female sex differentiation	GO	15 out of 18	48.9556	upregulated	2	1.58062	0.2058	downregulated	1	4.47975	0.0113	downregulated	1	0.984417	0.3737	upregulated	12	11.0363	1.60E-05	upregulated	2	1.12272	0.3254					downregulated	1	4.02849	0.0178					upregulated	1	0.355973	0.7005	upregulated	2	2.73105	0.0652	downregulated	1	4.71719	0.0089	upregulated	6
eye morphogenesis	GO	13 out of 18	48.9317	upregulated	7	9.06714	0.0001					upregulated	3	2.03483	0.1307	upregulated	14	4.98534	0.0068	upregulated	5	3.97433	0.0188					upregulated	8	10.4145	3.00E-05	upregulated	1	2.19669	0.1112	upregulated	3	0.561234	0.5705	upregulated	5	4.97454	0.0069	downregulated	1	0.504989	0.6035	upregulated	8
sensory perception of mechanical stimulus	GO	13 out of 18	48.889	downregulated	3	3.47426	0.031					upregulated	3	3.12891	0.0438	upregulated	16	9.48402	7.60E-05	upregulated	5	3.88206	0.0206	upregulated	1	2.45355	0.086	upregulated	1	0.276248	0.7586	downregulated	1	3.28039	0.0376	downregulated	5	4.28704	0.0137	downregulated	1	1.32641	0.2654	upregulated	4	3.19057	0.0411	downregulated	4
postsynaptic specialization membrane	GO	11 out of 18	48.8172	downregulated	1	2.93815	0.053	downregulated	1	2.76564	0.0629					downregulated	5	6.81606	0.0011	upregulated	1	1.68862	0.1848													downregulated	3	7.15975	0.0008	downregulated	1	3.31094	0.0365	upregulated	1	2.22033	0.1086	downregulated	1
regulation of protein import	GO	11 out of 18	48.7668	upregulated	2	3.85887	0.0211					upregulated	2	2.16916	0.1143	upregulated	11	8.94566	0.0001	upregulated	3	2.6526	0.0705					upregulated	2	3.03074	0.0483					upregulated	5	5.8417	0.0029	upregulated	4	3.95663	0.0191	upregulated	2	1.32989	0.2645	upregulated	6
carboxylic acid binding	GO	11 out of 18	48.7528					upregulated	1	0.728779	0.4825	upregulated	2	2.1532	0.1161	upregulated	12	3.51814	0.0297	downregulated	3	3.70068	0.0247	upregulated	1	4.80444	0.0082	downregulated	1	0.339853	0.7119					upregulated	6	8.0902	0.0003	upregulated	3	4.80444	0.0082	upregulated	7	7.36391	0.0006	upregulated	8
PID_MYC_REPRESS_PATHWAY	Broad MSigDB - Canonical Pathways	11 out of 18	48.6388	upregulated	1	2.73374	0.065					upregulated	1	1.67084	0.1881	upregulated	10	10.6342	2.40E-05	upregulated	2	2.17342	0.1138					upregulated	4	5.94096	0.0026					downregulated	1	1.16242	0.3127	downregulated	1	1.31492	0.2685	upregulated	1	1.94427	0.1431	downregulated	2
hindbrain morphogenesis	GO	12 out of 18	48.5345	upregulated	3	5.18229	0.0056					upregulated	2	2.63758	0.0715	downregulated	1	3.67709	0.0253	upregulated	2	1.78496	0.1678					downregulated	2	7.55944	0.0005					downregulated	1	5.52478	0.004	upregulated	1	1.33758	0.2625	downregulated	2	7.55944	0.0005	upregulated	2
protein kinase regulator activity	GO	14 out of 18	48.5124	upregulated	6	7.58517	0.0005	upregulated	2	2.53806	0.079	upregulated	1	1.63292	0.1954	upregulated	13	5.77415	0.0031	upregulated	2	2.59639	0.0745	downregulated	1	1.60042	0.2018	downregulated	4	4.49608	0.0112					upregulated	4	2.34596	0.0958	upregulated	3	4.86611	0.0077	upregulated	5	2.66881	0.0693	upregulated	6
PID_GLYPICAN_1PATHWAY	Broad MSigDB - Canonical Pathways	10 out of 18	48.406	upregulated	1	1.76794	0.1707	upregulated	1	2.26489	0.1038	upregulated	1	2.87587	0.0564	upregulated	7	10.3359	3.20E-05									upregulated	2	4.17237	0.0154									upregulated	2	5.03299	0.0065	upregulated	2	3.57239	0.0281	upregulated	4
positive regulation of long-term synaptic potentiation	GO	13 out of 18	48.4012					upregulated	1	5.84842	0.0029	downregulated	1	4.93277	0.0072	downregulated	5	10.3607	3.20E-05	upregulated	1	1.5126	0.2203					upregulated	1	3.44079	0.032					downregulated	3	4.6822	0.0093	downregulated	1	3.06701	0.0466	upregulated	2	1.78788	0.1673	upregulated	1
carbohydrate derivative catabolic process	GO	14 out of 18	48.3881	upregulated	2	3.52589	0.0294	downregulated	2	3.61912	0.0268	downregulated	1	1.87402	0.1535	upregulated	11	7.42968	0.0006	downregulated	3	3.92937	0.0197	upregulated	1	2.59676	0.0745	downregulated	1	1.29445	0.274					upregulated	4	2.93857	0.0529	upregulated	2	0.96437	0.3812	downregulated	3	4.78117	0.0084	downregulated	4
positive regulation of cell cycle	GO	17 out of 18	48.3795	upregulated	7	5.69265	0.0034	upregulated	2	1.54755	0.2128	upregulated	4	0.821048	0.44	upregulated	23	6.34928	0.0017	upregulated	6	3.27425	0.0378	downregulated	1	2.27681	0.1026	upregulated	6	2.45666	0.0857					upregulated	10	2.68165	0.0685	upregulated	6	3.68583	0.0251	upregulated	6	2.91634	0.0541	upregulated	10
extrinsic apoptotic signaling pathway	GO	11 out of 18	48.3725	upregulated	2	1.96163	0.1406									upregulated	12	9.55124	7.10E-05	upregulated	3	3.25124	0.0387					upregulated	1	2.9399	0.0529					upregulated	5	5.67063	0.0034	upregulated	1	0.419555	0.6573	upregulated	2	1.8523	0.1569	upregulated	9
response to radiation	GO	16 out of 18	48.2597	upregulated	7	2.0134	0.1335					downregulated	2	2.32672	0.0976	upregulated	23	2.02391	0.1321	upregulated	9	6.1587	0.0021	downregulated	1	2.66873	0.0693	upregulated	7	4.6909	0.0092	downregulated	1	0.980085	0.3753	downregulated	8	4.28728	0.0137	upregulated	8	4.93442	0.0072	upregulated	13	4.47801	0.0114	upregulated	16
REACTOME_P75_NTR_RECEPTOR_MEDIATED_SIGNALLING	Broad MSigDB - Canonical Pathways	11 out of 18	48.1572	upregulated	1	0.614742	0.5408	upregulated	1	3.19413	0.041					downregulated	3	7.22893	0.0007	upregulated	1	0.74093	0.4767	downregulated	1	3.59269	0.0275					downregulated	1	4.4359	0.0118	downregulated	6	10.0968	4.10E-05	upregulated	1	1.73606	0.1762					upregulated	10
regulation of cytokine biosynthetic process	GO	13 out of 18	48.1229	upregulated	2	2.05936	0.1275	downregulated	1	4.87071	0.0077	upregulated	1	1.44254	0.2363	upregulated	10	5.9355	0.0026	upregulated	2	3.49586	0.0303					downregulated	1	4.24196	0.0144					upregulated	3	0.88905	0.411	downregulated	1	2.15505	0.1159	downregulated	2	4.93153	0.0072	upregulated	8
beta-catenin binding	GO	13 out of 18	48.1147	downregulated	2	2.72425	0.0656					upregulated	1	1.59952	0.202	downregulated	4	2.62142	0.0727	upregulated	4	4.41995	0.012					downregulated	1	2.95981	0.0518					upregulated	2	3.45136	0.0317	upregulated	2	2.69259	0.0677	upregulated	4	4.31719	0.0133	upregulated	6
NABA_PROTEOGLYCANS	Broad MSigDB - Canonical Pathways	12 out of 18	48.1024					downregulated	1	3.87368	0.0208	downregulated	2	8.91067	0.0001	upregulated	2	5.14253	0.0058	downregulated	2	7.42684	0.0006	downregulated	1	3.87368	0.0208									upregulated	2	5.99818	0.0025	upregulated	1	1.98982	0.1367	upregulated	1	4.0595	0.0173	upregulated	1
REACTOME_APOPTOSIS	Broad MSigDB - Canonical Pathways	13 out of 18	48.0369	upregulated	4	3.10874	0.0447	upregulated	2	3.49115	0.0305	downregulated	1	2.2113	0.1096	upregulated	10	6.08661	0.0023	downregulated	1	2.94302	0.0527					downregulated	2	5.07941	0.0062	upregulated	1	2.42017	0.0889	downregulated	3	3.45251	0.0317	upregulated	5	5.66547	0.0035	upregulated	7	6.87765	0.001	upregulated	12
regulation of blood vessel size	GO	15 out of 18	48.029					upregulated	1	1.88564	0.1517	downregulated	1	3.04138	0.0478	upregulated	16	6.17117	0.0021	upregulated	1	2.22416	0.1082	upregulated	1	0.785539	0.4559	upregulated	4	2.39271	0.0914	downregulated	2	4.37379	0.0126	downregulated	4	2.24758	0.1057	upregulated	3	2.43381	0.0877	upregulated	7	2.559	0.0774	upregulated	14
positive regulation of neuron death	GO	11 out of 18	48.0005	upregulated	1	0.754294	0.4703									downregulated	6	5.95821	0.0026	upregulated	2	1.00513	0.366	downregulated	1	3.86766	0.0209	downregulated	2	3.01364	0.0491					downregulated	3	4.57764	0.0103	upregulated	2	1.98196	0.1378	upregulated	10	8.11228	0.0003	upregulated	13
REACTOME_INTERFERON_GAMMA_SIGNALING	Broad MSigDB - Canonical Pathways	10 out of 18	47.9403									upregulated	1	2.31405	0.0989	upregulated	9	10.4284	3.00E-05									upregulated	2	2.72444	0.0656					downregulated	1	1.70567	0.1817	downregulated	1	3.40355	0.0333	upregulated	2	1.86678	0.1546	upregulated	8
lymphocyte migration	GO	9 out of 18	47.9189													upregulated	9	10.5762	2.60E-05									upregulated	2	1.96059	0.1408	upregulated	1	2.59313	0.0748	upregulated	4	5.86731	0.0028					upregulated	2	1.88876	0.1513	upregulated	8
negative regulation of angiogenesis	GO	13 out of 18	47.8957									upregulated	2	2.05006	0.1287	upregulated	11	4.64285	0.0096	upregulated	4	3.44105	0.032					upregulated	4	1.99177	0.1365	downregulated	1	2.01489	0.1333	upregulated	7	10.4547	2.90E-05	upregulated	5	7.12031	0.0008	upregulated	2	1.09386	0.3349	upregulated	6
REACTOME_CELL_DEATH_SIGNALLING_VIA_NRAGE_NRIF_AND_NADE	Broad MSigDB - Canonical Pathways	9 out of 18	47.8877					upregulated	1	3.4447	0.0319					downregulated	3	8.27626	0.0003	upregulated	1	0.930198	0.3945									downregulated	1	4.74372	0.0087	downregulated	6	11.8844	6.90E-06									downregulated	1
transcriptional repressor activity, RNA polymerase II proximal promoter sequence-specific DNA binding	GO	14 out of 18	47.8578					downregulated	2	4.04759	0.0175	upregulated	3	2.59752	0.0745	upregulated	15	6.57473	0.0014	downregulated	2	1.17279	0.3095					upregulated	5	3.67058	0.0255	downregulated	1	3.14441	0.0431	downregulated	2	0.677188	0.508	upregulated	4	3.76174	0.0232	downregulated	2	4.31707	0.0133	downregulated	3
cell cycle G1/S phase transition	GO	11 out of 18	47.8557	upregulated	2	5.76537	0.0031									upregulated	7	4.92564	0.0073	upregulated	2	4.06802	0.0171	downregulated	1	2.94835	0.0524	upregulated	5	9.24484	9.70E-05					upregulated	1	1.48535	0.2264	upregulated	2	4.50432	0.0111	upregulated	3	6.46499	0.0016	upregulated	3
endocrine system development	GO	13 out of 18	47.7763	downregulated	1	1.03362	0.3557	upregulated	2	4.08321	0.0169	upregulated	2	2.29133	0.1011	upregulated	14	9.89083	5.10E-05	upregulated	5	4.45548	0.0116					upregulated	3	2.24774	0.1056					upregulated	4	2.68311	0.0684	upregulated	1	0.673919	0.5097	downregulated	2	1.93879	0.1439	downregulated	3
regulation of tube size	GO	15 out of 18	47.7678					upregulated	1	1.8799	0.1526	downregulated	1	3.03536	0.0481	upregulated	16	6.10423	0.0022	upregulated	1	2.21827	0.1088	upregulated	1	0.781016	0.4579	upregulated	4	2.38224	0.0923	downregulated	2	4.362	0.0128	downregulated	4	2.22826	0.1077	upregulated	3	2.42792	0.0882	upregulated	7	2.53154	0.0795	upregulated	14
PID_SYNDECAN_1_PATHWAY	Broad MSigDB - Canonical Pathways	13 out of 18	47.6848	upregulated	2	4.04278	0.0175	upregulated	1	4.59894	0.0101	upregulated	2	5.10777	0.006	upregulated	5	6.29636	0.0018	upregulated	1	1.15372	0.3155					downregulated	1	2.41423	0.0894	upregulated	2	6.83293	0.0011	upregulated	1	4.41777	0.0121					upregulated	1	0.32454	0.7229	upregulated	3
intrinsic apoptotic signaling pathway by p53 class mediator	GO	11 out of 18	47.6581	upregulated	3	4.2526	0.0142									upregulated	6	5.16556	0.0057	upregulated	2	2.31592	0.0987					upregulated	3	5.41504	0.0044					upregulated	3	1.83153	0.1602	upregulated	1	0.567235	0.5671	upregulated	3	2.10176	0.1222	upregulated	4
regulation of cell cycle phase transition	GO	14 out of 18	47.6342	upregulated	5	1.61432	0.199	upregulated	4	3.34093	0.0354	upregulated	3	0.981658	0.3747	downregulated	5	4.58649	0.0102	upregulated	5	2.73336	0.065					upregulated	4	2.10084	0.1224					upregulated	9	3.32096	0.0361	upregulated	7	6.5431	0.0014	upregulated	12	6.25029	0.0019	upregulated	13
reproductive behavior	GO	10 out of 18	47.5838	downregulated	1	2.52245	0.0803					downregulated	1	4.39949	0.0123	downregulated	6	11.2609	1.30E-05																	downregulated	3	5.77695	0.0031					downregulated	1	2.54157	0.0787	downregulated	2
PID_IFNG_PATHWAY	Broad MSigDB - Canonical Pathways	13 out of 18	47.5638	downregulated	1	1.59447	0.203	downregulated	1	5.3885	0.0046					downregulated	3	3.48252	0.0307	upregulated	1	1.05305	0.3489	downregulated	1	3.46849	0.0312	upregulated	2	5.47212	0.0042	upregulated	1	3.01318	0.0491	downregulated	1	2.20991	0.1097					downregulated	1	5.80594	0.003	upregulated	3
REACTOME_ACTIVATED_TLR4_SIGNALLING	Broad MSigDB - Canonical Pathways	12 out of 18	47.5501	upregulated	1	0.449037	0.6382									upregulated	8	4.43672	0.0118	upregulated	2	1.48636	0.2262	downregulated	1	4.12985	0.0161	upregulated	4	5.74247	0.0032					upregulated	5	1.80011	0.1653	upregulated	3	5.79436	0.003	upregulated	4	1.6134	0.1992	upregulated	11
glycerolipid metabolic process	GO	15 out of 18	47.521	downregulated	2	1.5203	0.2186	upregulated	3	3.06701	0.0466	downregulated	2	2.19251	0.1116	upregulated	19	5.15044	0.0058	upregulated	3	1.61556	0.1988	upregulated	2	2.26111	0.1042	upregulated	4	4.96957	0.0069	downregulated	1	1.96646	0.14	downregulated	6	4.43234	0.0119	upregulated	3	1.18805	0.3048	downregulated	4	2.97701	0.0509	upregulated	15
PID_SHP2_PATHWAY	Broad MSigDB - Canonical Pathways	13 out of 18	47.29	upregulated	2	2.81191	0.0601	upregulated	1	1.39792	0.2471	upregulated	1	1.41856	0.2421	upregulated	6	8.39312	0.0002	upregulated	1	2.25303	0.1051					upregulated	3	4.62158	0.0098					upregulated	2	4.6093	0.01	upregulated	2	2.58226	0.0756	downregulated	2	3.20368	0.0406	upregulated	5
neuromuscular junction	GO	14 out of 18	47.2765	upregulated	1	0.663352	0.5151	downregulated	1	1.89613	0.1501	upregulated	2	5.44049	0.0043	upregulated	7	3.73817	0.0238	upregulated	2	1.90005	0.1496					downregulated	1	2.59397	0.0747					downregulated	3	4.60099	0.01	upregulated	1	2.38686	0.0919	downregulated	2	3.98669	0.0186	downregulated	3
fear response	GO	11 out of 18	47.2547					upregulated	1	3.88263	0.0206	downregulated	1	4.32927	0.0132	downregulated	6	9.20948	0.0001	downregulated	1	1.30809	0.2703					upregulated	1	1.7793	0.1688					upregulated	2	6.47523	0.0015					upregulated	4	6.21027	0.002	upregulated	3
RNA polymerase II transcription factor binding	GO	15 out of 18	47.2048	upregulated	2	0.784748	0.4562	downregulated	2	3.33859	0.0355	upregulated	1	1.08224	0.3388	upregulated	11	3.45229	0.0317	upregulated	4	2.97257	0.0512	downregulated	1	3.56529	0.0283	upregulated	6	5.81173	0.003					upregulated	8	6.53653	0.0014	upregulated	1	0.249752	0.779	upregulated	5	2.63849	0.0715	downregulated	4
positive regulation of pri-miRNA transcription by RNA polymerase II	GO	9 out of 18	47.2007													upregulated	5	4.8673	0.0077					downregulated	1	5.21261	0.0054	upregulated	3	5.6733	0.0034	upregulated	1	3.0521	0.0473	upregulated	1	0.511311	0.5997					downregulated	1	1.27087	0.2806	upregulated	6
REACTOME_CELL_SURFACE_INTERACTIONS_AT_THE_VASCULAR_WALL	Broad MSigDB - Canonical Pathways	16 out of 18	47.1902	upregulated	1	2.23224	0.1073	upregulated	2	3.18857	0.0412	upregulated	2	3.34451	0.0353	upregulated	11	7.99215	0.0003	upregulated	1	2.0032	0.1349	downregulated	1	3.79706	0.0224	upregulated	2	3.05487	0.0471	upregulated	1	1.77647	0.1692	upregulated	1	0.685285	0.5039	upregulated	2	2.98911	0.0503	upregulated	1	0.0820352	0.9212	upregulated	5
amino acid binding	GO	11 out of 18	47.1563									downregulated	1	3.08446	0.0458	downregulated	4	2.3511	0.0953	downregulated	2	3.6093	0.0271	upregulated	1	5.69796	0.0034									downregulated	3	5.59826	0.0037	upregulated	1	0.710024	0.4916	upregulated	3	6.55512	0.0014	upregulated	3
REACTOME_S_PHASE	Broad MSigDB - Canonical Pathways	13 out of 18	47.1484	upregulated	4	10.0958	4.10E-05	upregulated	1	2.55094	0.078	upregulated	1	1.03885	0.3539	upregulated	9	8.3593	0.0002	upregulated	2	1.70513	0.1817					upregulated	3	1.95503	0.1416					upregulated	6	2.62897	0.0722	upregulated	4	4.89832	0.0075	upregulated	5	3.42125	0.0327	upregulated	5
REACTOME_SIGNALING_BY_SCF_KIT	Broad MSigDB - Canonical Pathways	15 out of 18	46.9579	upregulated	3	4.87436	0.0076	downregulated	1	1.62493	0.1969	upregulated	1	1.71975	0.1791	upregulated	10	6.46853	0.0016	upregulated	5	8.59802	0.0002					upregulated	2	3.11801	0.0442	upregulated	1	1.64303	0.1934	upregulated	4	2.08996	0.1237	upregulated	1	1.50143	0.2228	downregulated	1	1.79749	0.1657	upregulated	4
regulation of calcium ion transmembrane transporter activity	GO	11 out of 18	46.9194													downregulated	8	9.15344	0.0001									downregulated	1	0.974152	0.3775	downregulated	1	2.81791	0.0597	downregulated	6	10.5764	2.60E-05	upregulated	2	1.94863	0.1425	downregulated	1	1.09269	0.3353	downregulated	2
PID_BETA_CATENIN_NUC_PATHWAY	Broad MSigDB - Canonical Pathways	14 out of 18	46.8785	downregulated	2	3.83096	0.0217	upregulated	1	1.04804	0.3506	upregulated	1	1.64375	0.1933	upregulated	6	5.29769	0.005	upregulated	5	7.47433	0.0006	downregulated	1	4.21422	0.0148	upregulated	1	1.32509	0.2658					downregulated	2	5.32334	0.0049	upregulated	1	2.71446	0.0662	downregulated	2	3.74862	0.0236	upregulated	5
regulation of pri-miRNA transcription by RNA polymerase II	GO	9 out of 18	46.8581													upregulated	6	4.11077	0.0164					downregulated	1	4.9171	0.0073	upregulated	3	4.22595	0.0146	upregulated	1	2.64856	0.0708	upregulated	1	0.287199	0.7504					downregulated	1	0.934048	0.393	upregulated	6
mating behavior	GO	11 out of 18	46.8219	downregulated	1	3.02295	0.0487					downregulated	1	4.77915	0.0084	downregulated	4	7.46905	0.0006																	downregulated	2	4.96587	0.007					downregulated	1	3.0492	0.0474	downregulated	1
REACTOME_CELL_CELL_JUNCTION_ORGANIZATION	Broad MSigDB - Canonical Pathways	12 out of 18	46.8202	upregulated	2	4.96217	0.007									upregulated	7	6.03689	0.0024	upregulated	3	3.89021	0.0204	downregulated	1	3.59672	0.0274	upregulated	1	2.35185	0.0952					upregulated	3	4.3152	0.0134	upregulated	3	7.21262	0.0007	upregulated	2	4.46014	0.0116	upregulated	4
PID_NETRIN_PATHWAY	Broad MSigDB - Canonical Pathways	11 out of 18	46.7957	upregulated	2	4.17838	0.0153	upregulated	1	4.78875	0.0083	upregulated	5	10.1606	3.90E-05	downregulated	3	5.84022	0.0029	upregulated	2	2.83933	0.0585					upregulated	2	5.31146	0.0049					downregulated	2	4.49296	0.0112					upregulated	1	1.83636	0.1594	upregulated	1
extrinsic component of cytoplasmic side of plasma membrane	GO	13 out of 18	46.7877	upregulated	1	1.92624	0.1457	upregulated	1	1.073	0.342	upregulated	3	4.34707	0.0129	upregulated	12	7.1623	0.0008	upregulated	2	3.03496	0.0481	upregulated	1	3.3999	0.0334	upregulated	4	4.68965	0.0092	upregulated	1	2.77303	0.0625	downregulated	3	5.07489	0.0063	downregulated	1	1.43899	0.2372	downregulated	2	1.40042	0.2465	upregulated	6
neural precursor cell proliferation	GO	15 out of 18	46.7287	downregulated	1	2.69805	0.0673	downregulated	1	1.86188	0.1554	upregulated	2	2.10635	0.1217	upregulated	14	11.7433	7.90E-06	upregulated	1	3.79185	0.0226					downregulated	1	2.94813	0.0524	downregulated	1	2.30623	0.0996	downregulated	1	0.673744	0.5098	downregulated	1	1.19458	0.3028	upregulated	5	4.93898	0.0072	upregulated	2
negative regulation of viral process	GO	13 out of 18	46.6796	upregulated	1	1.39331	0.2483					upregulated	1	1.24179	0.2889	upregulated	11	8.52807	0.0002	upregulated	1	3.15517	0.0426	downregulated	1	4.10701	0.0165	upregulated	2	2.4564	0.0857					upregulated	1	0.583088	0.5582	upregulated	2	2.21408	0.1093	upregulated	2	0.928478	0.3952	downregulated	5
regulation of tube diameter	GO	15 out of 18	46.5792					upregulated	1	1.93598	0.1443	downregulated	1	3.11677	0.0443	upregulated	15	5.87341	0.0028	upregulated	1	2.27577	0.1027	upregulated	1	0.82556	0.438	upregulated	4	2.48497	0.0833	downregulated	2	4.4773	0.0114	downregulated	4	2.41976	0.0889	downregulated	1	0.843248	0.4303	upregulated	6	2.80507	0.0605	upregulated	13
regulation of blood vessel diameter	GO	15 out of 18	46.5792					upregulated	1	1.93598	0.1443	downregulated	1	3.11677	0.0443	upregulated	15	5.87341	0.0028	upregulated	1	2.27577	0.1027	upregulated	1	0.82556	0.438	upregulated	4	2.48497	0.0833	downregulated	2	4.4773	0.0114	downregulated	4	2.41976	0.0889	downregulated	1	0.843248	0.4303	upregulated	6	2.80507	0.0605	upregulated	13
vesicle localization	GO	14 out of 18	46.5427	downregulated	2	3.74735	0.0236	upregulated	1	0.580022	0.5599	upregulated	2	2.58372	0.0755	upregulated	13	3.64931	0.026	upregulated	5	3.72578	0.0241	upregulated	1	3.47231	0.031	upregulated	5	5.09429	0.0061	downregulated	1	1.65555	0.191	downregulated	3	3.89281	0.0204	downregulated	1	1.59336	0.2032	upregulated	5	2.9248	0.0537	upregulated	4
PID_ER_NONGENOMIC_PATHWAY	Broad MSigDB - Canonical Pathways	11 out of 18	46.4785	upregulated	1	2.57271	0.0763					upregulated	1	1.46683	0.2307	upregulated	5	5.97807	0.0025	upregulated	1	2.63768	0.0715	upregulated	1	4.17785	0.0153	upregulated	3	7.02749	0.0009					downregulated	1	1.64017	0.1939					upregulated	1	1.22397	0.2941	upregulated	5
retina development in camera-type eye	GO	11 out of 18	46.4479	upregulated	6	5.92751	0.0027					upregulated	4	5.09735	0.0061	upregulated	13	6.41793	0.0016	upregulated	3	1.90378	0.149					upregulated	6	8.516	0.0002					upregulated	3	3.34391	0.0353	upregulated	3	3.82257	0.0219	upregulated	4	1.89919	0.1497	upregulated	7
positive regulation of neural precursor cell proliferation	GO	10 out of 18	46.3692									upregulated	2	2.82936	0.0591	upregulated	12	16.1817	9.40E-08	upregulated	1	0.725912	0.4839					upregulated	1	2.794	0.0612					upregulated	3	3.81453	0.022	upregulated	1	1.43593	0.2379	upregulated	4	5.60943	0.0037	upregulated	4
REACTOME_TRAFFICKING_OF_AMPA_RECEPTORS	Broad MSigDB - Canonical Pathways	6 out of 18	46.2927													downregulated	6	12.7959	2.80E-06					downregulated	1	2.98374	0.0506	upregulated	1	2.76323	0.0631					downregulated	4	10.6767	2.30E-05					upregulated	3	8.0647	0.0003	upregulated	3
PID_IL12_2PATHWAY	Broad MSigDB - Canonical Pathways	11 out of 18	46.2892	downregulated	1	1.49505	0.2242	upregulated	1	1.56499	0.2091					downregulated	4	3.90003	0.0202	upregulated	1	1.22481	0.2938					upregulated	3	3.94907	0.0193					upregulated	6	8.88651	0.0001					downregulated	1	3.07049	0.0464	downregulated	3
signal transduction by p53 class mediator	GO	13 out of 18	46.1956	upregulated	3	3.3086	0.0366									upregulated	6	3.34648	0.0352	upregulated	2	1.72915	0.1774	downregulated	1	2.17139	0.114	upregulated	4	6.65564	0.0013					upregulated	3	1.14146	0.3194	upregulated	1	0.355432	0.7009	upregulated	3	1.36678	0.2549	upregulated	4
cortical actin cytoskeleton	GO	13 out of 18	46.1761					downregulated	1	1.97374	0.1389	upregulated	1	2.02843	0.1315	downregulated	7	9.50743	7.40E-05	upregulated	1	2.41097	0.0897	downregulated	1	5.78052	0.0031	downregulated	2	3.14787	0.0429	upregulated	1	3.49164	0.0305	upregulated	3	1.44343	0.2361	upregulated	3	5.19564	0.0055	downregulated	1	1.5313	0.2163	downregulated	1
hormone receptor binding	GO	16 out of 18	46.172	downregulated	1	0.795182	0.4515	downregulated	1	4.06027	0.0172	upregulated	3	3.16384	0.0423	downregulated	5	2.07744	0.1253	upregulated	1	0.361269	0.6968					upregulated	3	4.36417	0.0127	downregulated	2	4.00611	0.0182	downregulated	2	1.60785	0.2003	downregulated	1	0.6646	0.5145	downregulated	2	4.36736	0.0127	downregulated	4
muscle cell differentiation	GO	15 out of 18	46.1631	upregulated	1	0.0772636	0.9256	upregulated	1	1.85423	0.1566	upregulated	3	1.11506	0.3279	upregulated	15	2.03116	0.1312	downregulated	2	3.21049	0.0403					downregulated	3	4.52369	0.0108	downregulated	1	2.75846	0.0634	upregulated	10	6.20809	0.002	upregulated	5	5.93808	0.0026	upregulated	9	2.26922	0.1034	upregulated	7
myeloid cell development	GO	10 out of 18	46.0785													upregulated	7	6.31365	0.0018	upregulated	2	2.06712	0.1266					upregulated	5	8.0259	0.0003					downregulated	1	2.35824	0.0946	upregulated	1	3.32068	0.0361	upregulated	5	6.12385	0.0022	upregulated	4
carbohydrate binding	GO	13 out of 18	46.0365	downregulated	2	2.14972	0.1165					upregulated	2	0.869619	0.4191	upregulated	19	10.7472	2.20E-05	upregulated	3	1.24772	0.2872	downregulated	1	2.81138	0.0601	upregulated	1	0.61411	0.5411					upregulated	9	6.33874	0.0018	upregulated	1	0.0670177	0.9352	downregulated	4	3.77554	0.0229	upregulated	9
CD4-positive, alpha-beta T cell activation	GO	12 out of 18	46.0326	downregulated	2	4.2786	0.0139	downregulated	1	5.35044	0.0047					upregulated	3	1.98631	0.1372	upregulated	2	3.31348	0.0364					downregulated	2	8.07401	0.0003	upregulated	1	3.59608	0.0274	downregulated	1	1.55576	0.211					downregulated	2	8.07401	0.0003	upregulated	2
hydrolase activity, acting on glycosyl bonds	GO	12 out of 18	46.0136	upregulated	3	5.77886	0.0031	downregulated	1	1.49328	0.2246					upregulated	9	5.225	0.0054	downregulated	3	3.92937	0.0197	downregulated	1	2.82118	0.0595	upregulated	2	2.20953	0.1098					upregulated	5	4.22162	0.0147	downregulated	1	2.09338	0.1233	downregulated	3	4.73112	0.0088	downregulated	5
contractile fiber	GO	12 out of 18	46.0115	downregulated	1	1.88433	0.1519	downregulated	1	1.14169	0.3193	downregulated	1	0.651595	0.5212	downregulated	13	6.33395	0.0018	downregulated	2	3.5037	0.0301					downregulated	4	5.02934	0.0065					downregulated	8	7.48336	0.0006	upregulated	6	4.25095	0.0143	upregulated	3	0.924273	0.3968	upregulated	4
PID_IL3_PATHWAY	Broad MSigDB - Canonical Pathways	11 out of 18	45.8267					downregulated	2	8.94796	0.0001	upregulated	1	1.75023	0.1737	upregulated	4	2.70996	0.0665	upregulated	1	1.30075	0.2723	upregulated	1	4.36984	0.0127	downregulated	1	5.54426	0.0039					upregulated	1	0.935488	0.3924					downregulated	1	6.23646	0.002	upregulated	3
oxidoreductase activity, acting on paired donors, with incorporation or reduction of molecular oxygen	GO	14 out of 18	45.8011	upregulated	2	2.58569	0.0753	upregulated	1	2.06726	0.1265	upregulated	4	6.93666	0.001	downregulated	5	2.62446	0.0725	upregulated	4	4.80806	0.0082					upregulated	2	0.771237	0.4624	downregulated	1	3.90795	0.0201	upregulated	3	3.81685	0.022	upregulated	2	3.22484	0.0398	downregulated	3	2.85097	0.0578	upregulated	8
REACTOME_CREB_PHOSPHORYLATION_THROUGH_THE_ACTIVATION_OF_RAS	Broad MSigDB - Canonical Pathways	10 out of 18	45.7206	downregulated	1	2.0125	0.1337									downregulated	4	7.23571	0.0007	upregulated	2	2.99693	0.0499					upregulated	1	2.76323	0.0631					downregulated	3	8.34714	0.0002	downregulated	1	1.72984	0.1773	upregulated	2	4.77955	0.0084	downregulated	2
protein C-terminus binding	GO	15 out of 18	45.7003	upregulated	7	3.85956	0.0211	upregulated	3	2.39471	0.0912	upregulated	2	0.902038	0.4057	downregulated	8	6.93236	0.001	upregulated	3	1.12603	0.3243	upregulated	1	0.468219	0.6261	upregulated	5	4.81194	0.0081					downregulated	8	8.09154	0.0003	upregulated	1	0.263704	0.7682	upregulated	8	4.72844	0.0088	downregulated	2
REACTOME_NGF_SIGNALLING_VIA_TRKA_FROM_THE_PLASMA_MEMBRANE	Broad MSigDB - Canonical Pathways	12 out of 18	45.6728	upregulated	3	3.71265	0.0244	downregulated	1	2.3773	0.0928					downregulated	7	5.43038	0.0044	upregulated	3	2.71935	0.0659					upregulated	2	2.56141	0.0772					downregulated	4	5.81991	0.003	upregulated	1	0.784222	0.4565	downregulated	2	3.19418	0.041	upregulated	11
PID_RB_1PATHWAY	Broad MSigDB - Canonical Pathways	12 out of 18	45.6396	upregulated	2	6.2214	0.002	downregulated	1	5.01979	0.0066					downregulated	3	4.58246	0.0102	upregulated	3	4.67997	0.0093	downregulated	1	4.42366	0.012	downregulated	1	4.64562	0.0096					downregulated	1	0.618233	0.5389					downregulated	1	5.33639	0.0048	downregulated	1
NADP binding	GO	12 out of 18	45.5999									downregulated	1	2.71591	0.0661	upregulated	5	4.09081	0.0167	upregulated	3	7.88286	0.0004					upregulated	1	4.08544	0.0168					upregulated	1	2.61017	0.0735	upregulated	1	3.99096	0.0185	upregulated	2	5.36729	0.0047	upregulated	1
REACTOME_DNA_REPLICATION	Broad MSigDB - Canonical Pathways	15 out of 18	45.5896	upregulated	6	7.58108	0.0005	upregulated	2	4.56228	0.0104	upregulated	4	3.66257	0.0257	upregulated	13	10.6191	2.40E-05	upregulated	1	0.208055	0.8122	upregulated	1	1.71721	0.1796	upregulated	3	0.615944	0.5401					upregulated	5	1.5657	0.2089	upregulated	3	1.23479	0.2909	upregulated	6	1.74059	0.1754	upregulated	5
cellular response to decreased oxygen levels	GO	13 out of 18	45.5862	downregulated	1	1.57171	0.2077	downregulated	1	5.39223	0.0046					upregulated	11	6.71509	0.0012	downregulated	1	0.915132	0.4005	downregulated	1	3.0189	0.0489	upregulated	4	6.21025	0.002					downregulated	2	3.32862	0.0358	upregulated	2	2.89762	0.0552	upregulated	3	5.59439	0.0037	upregulated	4
REACTOME_NETRIN1_SIGNALING	Broad MSigDB - Canonical Pathways	10 out of 18	45.5642	upregulated	4	9.80121	5.50E-05	upregulated	1	4.7782	0.0084	upregulated	3	5.03013	0.0065	upregulated	5	3.05231	0.0472									downregulated	1	6.16136	0.0021					upregulated	1	3.34481	0.0353					downregulated	1	6.16136	0.0021	upregulated	2
REACTOME_MITOTIC_G1_G1_S_PHASES	Broad MSigDB - Canonical Pathways	13 out of 18	45.5551	upregulated	4	9.192	0.0001					upregulated	2	2.33001	0.0973	upregulated	7	7.69338	0.0005	upregulated	4	4.49742	0.0111					upregulated	3	1.39759	0.2472					upregulated	2	0.848568	0.428	upregulated	4	4.11124	0.0164	upregulated	4	2.97792	0.0509	upregulated	4
REACTOME_SPHINGOLIPID_METABOLISM	Broad MSigDB - Canonical Pathways	9 out of 18	45.5268	upregulated	2	2.96672	0.0515					downregulated	1	5.14075	0.0059	upregulated	6	4.62792	0.0098	downregulated	1	1.14699	0.3176					downregulated	1	4.73674	0.0088					upregulated	6	8.85895	0.0001	downregulated	2	5.6159	0.0036	downregulated	3	6.02027	0.0024	downregulated	3
sensory perception of pain	GO	14 out of 18	45.4685	upregulated	2	1.49657	0.2239	downregulated	1	1.70298	0.1821	upregulated	1	0.953724	0.3853	downregulated	8	7.19812	0.0007	upregulated	4	4.44922	0.0117	downregulated	2	6.09403	0.0023	downregulated	1	1.5614	0.2098	upregulated	1	2.99339	0.0501	downregulated	4	5.44898	0.0043	upregulated	2	2.94065	0.0528	upregulated	4	4.46404	0.0115	upregulated	3
REACTOME_AMINO_ACID_TRANSPORT_ACROSS_THE_PLASMA_MEMBRANE	Broad MSigDB - Canonical Pathways	10 out of 18	45.4652									upregulated	2	5.41639	0.0044	upregulated	6	10.2938	3.40E-05									upregulated	1	2.23782	0.1067	upregulated	1	4.5971	0.0101	upregulated	1	3.98912	0.0185	upregulated	2	5.28776	0.0051					upregulated	3
regulation of cell division	GO	15 out of 18	45.4478	upregulated	1	0.359587	0.698	upregulated	1	2.9232	0.0538	upregulated	2	1.80531	0.1644	upregulated	9	4.964	0.007	downregulated	1	1.14423	0.3185	upregulated	1	3.59836	0.0274	upregulated	3	3.35594	0.0349					upregulated	8	9.08917	0.0001	upregulated	4	4.94325	0.0071	upregulated	6	2.29145	0.1011	upregulated	5
REACTOME_PLATELET_AGGREGATION_PLUG_FORMATION	Broad MSigDB - Canonical Pathways	12 out of 18	45.4449									downregulated	1	3.15756	0.0425	upregulated	3	2.84093	0.0584									upregulated	1	2.07455	0.1256	downregulated	1	3.45427	0.0316	downregulated	1	2.99043	0.0503	downregulated	1	5.2194	0.0054	downregulated	1	2.48611	0.0832	upregulated	1
regulation of JAK-STAT cascade	GO	14 out of 18	45.3759	downregulated	1	1.1436	0.3187	upregulated	1	0.953303	0.3855	upregulated	1	1.543	0.2137	upregulated	17	12.5153	3.70E-06	downregulated	1	1.02081	0.3603					downregulated	1	1.87755	0.153					downregulated	2	2.88078	0.0561	upregulated	2	1.58631	0.2047	upregulated	1	0.902107	0.4057	upregulated	8
neurotransmitter secretion	GO	12 out of 18	45.3676	downregulated	2	5.18413	0.0056					downregulated	1	2.04744	0.1291	upregulated	7	3.41772	0.0328	upregulated	3	3.18248	0.0415					upregulated	4	4.80355	0.0082					upregulated	6	5.18398	0.0056	downregulated	1	3.02044	0.0488	upregulated	4	4.58351	0.0102	downregulated	2
regulation of bile acid metabolic process	GO	9 out of 18	45.3455	upregulated	1	4.13243	0.016					upregulated	2	7.81602	0.0004	upregulated	1	1.99671	0.1358	upregulated	1	4.4984	0.0111					upregulated	1	4.4984	0.0111													upregulated	1	4.53595	0.0107	upregulated	1
REACTOME_IL_3_5_AND_GM_CSF_SIGNALING	Broad MSigDB - Canonical Pathways	12 out of 18	45.2896	upregulated	1	1.15416	0.3153	downregulated	1	3.58906	0.0276	upregulated	2	3.23614	0.0393	upregulated	8	6.47375	0.0015	upregulated	1	1.28218	0.2774					upregulated	2	3.66529	0.0256					upregulated	2	4.96498	0.007					upregulated	2	1.30679	0.2707	upregulated	4
regulation of release of sequestered calcium ion into cytosol	GO	11 out of 18	45.2715	downregulated	2	3.10577	0.0448					downregulated	1	3.82682	0.0218	upregulated	6	3.37383	0.0343	upregulated	1	5.57944	0.0038					upregulated	3	3.67729	0.0253	upregulated	1	3.20027	0.0408	downregulated	4	6.93193	0.001	downregulated	1	1.89613	0.1501	downregulated	3	6.46119	0.0016	upregulated	5
PID_ANGIOPOIETIN_RECEPTOR_PATHWAY	Broad MSigDB - Canonical Pathways	13 out of 18	45.2615	upregulated	1	2.87909	0.0562									upregulated	7	9.167	0.0001	upregulated	1	0.871724	0.4182					upregulated	1	3.51644	0.0297	upregulated	1	2.02393	0.1321	downregulated	1	2.0008	0.1352	upregulated	2	5.06674	0.0063	upregulated	1	0.419527	0.6574	upregulated	6
embryonic organ morphogenesis	GO	16 out of 18	45.2016	upregulated	4	3.35253	0.035	upregulated	1	1.80376	0.1647	upregulated	6	4.59018	0.0102	upregulated	23	5.6254	0.0036	upregulated	8	4.18777	0.0152	downregulated	1	1.02749	0.3579	upregulated	9	6.92339	0.001					downregulated	5	1.28605	0.2764	upregulated	3	1.32029	0.2671	upregulated	6	1.80326	0.1648	upregulated	8
response to pain	GO	12 out of 18	45.148	upregulated	1	1.38381	0.2506	upregulated	2	5.52327	0.004	upregulated	1	1.67122	0.188	downregulated	5	8.4372	0.0002	upregulated	1	4.1429	0.0159													upregulated	2	3.32522	0.036					upregulated	1	3.24921	0.0388	upregulated	3
neuron fate commitment	GO	15 out of 18	45.1114	upregulated	1	2.014	0.1335	upregulated	1	1.52781	0.217	upregulated	1	1.99159	0.1365	upregulated	11	8.60229	0.0002	upregulated	1	0.676094	0.5086					upregulated	2	2.02741	0.1317					upregulated	4	4.57842	0.0103	downregulated	1	1.94846	0.1425	upregulated	2	3.3241	0.036	upregulated	3
leukocyte chemotaxis	GO	14 out of 18	45.0923	downregulated	1	1.6569	0.1907	upregulated	1	1.00125	0.3674	upregulated	1	1.05431	0.3484	upregulated	12	4.67238	0.0093	upregulated	2	1.67501	0.1873					upregulated	2	0.558788	0.5719	upregulated	1	1.59654	0.2026	upregulated	4	3.42505	0.0325	downregulated	1	1.76867	0.1706	upregulated	4	3.20714	0.0405	upregulated	12
SIG_BCR_SIGNALING_PATHWAY	Broad MSigDB - Canonical Pathways	11 out of 18	45.0118									downregulated	1	2.06805	0.1264	upregulated	8	5.58821	0.0037	upregulated	2	2.36206	0.0942					upregulated	2	3.5987	0.0274					upregulated	3	5.52431	0.004					downregulated	1	2.25268	0.1051	upregulated	6
peptidase inhibitor activity	GO	14 out of 18	44.937	downregulated	1	2.24306	0.1061	upregulated	1	0.781721	0.4576	upregulated	1	0.470232	0.6249	upregulated	12	5.59386	0.0037	downregulated	4	6.23256	0.002					upregulated	2	1.42171	0.2413	downregulated	1	3.10659	0.0448	upregulated	6	4.36012	0.0128					downregulated	2	1.51614	0.2196	downregulated	3
nuclear outer membrane-endoplasmic reticulum membrane network	GO	16 out of 18	44.8722	upregulated	5	0.63048	0.5323	upregulated	3	1.0062	0.3656	upregulated	7	5.17962	0.0056	upregulated	23	1.73711	0.176	upregulated	7	4.30846	0.0135	upregulated	3	1.38496	0.2503	downregulated	3	3.13308	0.0436	upregulated	2	2.99412	0.0501	downregulated	11	6.84376	0.0011	upregulated	5	1.66074	0.19	upregulated	10	2.50581	0.0816	downregulated	7
cellular lipid catabolic process	GO	13 out of 18	44.8673	upregulated	4	3.15357	0.0427					upregulated	2	2.40197	0.0905	upregulated	15	7.78655	0.0004	upregulated	3	2.39747	0.0909	downregulated	1	2.46786	0.0848	downregulated	1	0.613964	0.5412					upregulated	3	1.0812	0.3392	upregulated	2	6.16628	0.0021	upregulated	3	1.59094	0.2037	downregulated	7
REACTOME_PHOSPHOLIPID_METABOLISM	Broad MSigDB - Canonical Pathways	13 out of 18	44.834	upregulated	3	1.85199	0.1569	upregulated	1	1.55548	0.2111	downregulated	2	4.50969	0.011	upregulated	13	2.91056	0.0544	downregulated	2	1.05692	0.3475	upregulated	2	3.52813	0.0294	downregulated	2	3.57397	0.028	downregulated	1	2.31211	0.0991	upregulated	8	5.72791	0.0033	downregulated	2	3.00602	0.0495	downregulated	4	4.68435	0.0092	upregulated	11
ubiquitin-like protein ligase binding	GO	14 out of 18	44.8201	upregulated	3	1.24511	0.2879	downregulated	2	4.09258	0.0167	downregulated	1	0.802834	0.4481	upregulated	19	3.06781	0.0465	upregulated	6	2.50874	0.0814	downregulated	1	2.90307	0.0549	upregulated	7	3.60206	0.0273					downregulated	5	2.57364	0.0763	upregulated	6	5.47622	0.0042	upregulated	9	5.24439	0.0053	upregulated	12
PID_GMCSF_PATHWAY	Broad MSigDB - Canonical Pathways	11 out of 18	44.7986	upregulated	1	2.77011	0.0627	downregulated	1	3.66733	0.0255	upregulated	1	1.38132	0.2512	upregulated	6	6.86434	0.001	upregulated	2	3.77293	0.023					upregulated	3	5.65942	0.0035					downregulated	1	2.30964	0.0993									upregulated	4
response to cold	GO	10 out of 18	44.7643									downregulated	2	5.14664	0.0058	upregulated	7	10.055	4.30E-05	upregulated	1	1.44505	0.2357					upregulated	1	1.51828	0.2191					upregulated	4	8.02812	0.0003	upregulated	1	1.90476	0.1489	upregulated	1	1.7708	0.1702	upregulated	2
PID_AMB2_NEUTROPHILS_PATHWAY	Broad MSigDB - Canonical Pathways	12 out of 18	44.6358	downregulated	2	5.07011	0.0063	upregulated	1	1.92934	0.1452	upregulated	1	2.52956	0.0797	upregulated	9	11.672	8.50E-06	downregulated	1	1.90786	0.1484					downregulated	1	2.4287	0.0882					downregulated	2	2.70311	0.067	downregulated	1	2.57323	0.0763	downregulated	1	1.57192	0.2076	upregulated	5
REACTOME_SYNTHESIS_OF_DNA	Broad MSigDB - Canonical Pathways	12 out of 18	44.6207	upregulated	4	10.7869	2.10E-05	upregulated	1	2.7219	0.0657	upregulated	1	1.17198	0.3098	upregulated	9	8.99007	0.0001									upregulated	3	2.42771	0.0882					upregulated	5	2.93879	0.0529	upregulated	3	2.00319	0.1349	upregulated	4	3.41622	0.0328	upregulated	3
filopodium	GO	12 out of 18	44.588	upregulated	2	1.46463	0.2312					upregulated	3	3.97066	0.0189	upregulated	16	17.3974	2.80E-08	upregulated	1	1.18632	0.3053					upregulated	1	3.86875	0.0209					upregulated	2	0.449992	0.6376	downregulated	1	0.875769	0.4165	upregulated	3	0.536093	0.585	upregulated	8
aging	GO	17 out of 18	44.5428	upregulated	4	5.38783	0.0046	downregulated	1	2.23061	0.1075	upregulated	2	3.11334	0.0445	upregulated	10	3.60735	0.0271	downregulated	1	1.56338	0.2094	upregulated	1	1.27942	0.2782	downregulated	1	3.30141	0.0368	upregulated	1	1.31989	0.2672	upregulated	3	0.403634	0.6679	upregulated	2	1.87475	0.1534	upregulated	5	3.28604	0.0374	upregulated	7
development of primary female sexual characteristics	GO	12 out of 18	44.5274	upregulated	1	0.94449	0.3889	downregulated	1	4.62638	0.0098	downregulated	1	1.10208	0.3322	upregulated	12	12.1022	5.50E-06	upregulated	2	1.24479	0.288					downregulated	1	4.17198	0.0154					upregulated	1	0.435907	0.6467	upregulated	2	2.87126	0.0566	downregulated	1	4.86128	0.0077	upregulated	6
sterol transport	GO	12 out of 18	44.4807	upregulated	2	3.97054	0.0189					upregulated	2	4.07692	0.017	upregulated	5	4.42473	0.012	upregulated	2	3.76401	0.0232													upregulated	4	4.88619	0.0076					upregulated	1	2.86246	0.0571	upregulated	4
regulation of embryonic development	GO	15 out of 18	44.4619	upregulated	3	3.78524	0.0227	downregulated	1	2.58898	0.0751	upregulated	1	1.31564	0.2683	upregulated	10	5.33728	0.0048	upregulated	1	0.391343	0.6761	upregulated	1	2.11579	0.1205	upregulated	2	2.08173	0.1247	upregulated	1	2.39968	0.0907	downregulated	1	1.8747	0.1534					upregulated	3	3.86877	0.0209	upregulated	4
PID_RAS_PATHWAY	Broad MSigDB - Canonical Pathways	8 out of 18	44.4556	upregulated	1	3.07383	0.0462									downregulated	3	8.06944	0.0003	upregulated	2	4.93003	0.0072					upregulated	1	2.47932	0.0838					downregulated	2	7.14396	0.0008									downregulated	1
REACTOME_DIABETES_PATHWAYS	Broad MSigDB - Canonical Pathways	14 out of 18	44.4282	upregulated	3	2.80915	0.0603					upregulated	2	4.08742	0.0168	upregulated	7	3.47295	0.031	upregulated	3	2.37481	0.093					upregulated	1	1.15305	0.3157	downregulated	1	4.39397	0.0124	upregulated	5	4.31075	0.0134	upregulated	3	4.39397	0.0124	upregulated	2	0.966637	0.3804	upregulated	7
PID_FAS_PATHWAY	Broad MSigDB - Canonical Pathways	10 out of 18	44.2515	upregulated	1	1.11603	0.3276	downregulated	1	3.39141	0.0337					upregulated	5	4.03119	0.0178									downregulated	1	4.78795	0.0083					upregulated	3	3.21481	0.0402	upregulated	1	2.14682	0.1169	downregulated	3	7.7683	0.0004	upregulated	5
regulation of multicellular organism growth	GO	12 out of 18	44.2484					downregulated	1	1.5211	0.2185	upregulated	1	0.765165	0.4653	upregulated	10	6.61249	0.0013	upregulated	3	2.4277	0.0882													downregulated	2	2.26235	0.1041	downregulated	1	4.83837	0.0079	upregulated	5	4.85376	0.0078	upregulated	6
REACTOME_GLYCOSPHINGOLIPID_METABOLISM	Broad MSigDB - Canonical Pathways	9 out of 18	44.2423	upregulated	1	3.7253	0.0241					downregulated	1	5.91188	0.0027	upregulated	2	2.29286	0.101	downregulated	1	1.82165	0.1618					downregulated	1	5.50709	0.0041					upregulated	5	9.96832	4.70E-05	upregulated	1	2.26279	0.1041	downregulated	1	2.94994	0.0523	upregulated	4
cardiac muscle contraction	GO	10 out of 18	44.1891	upregulated	1	1.04572	0.3514									upregulated	3	6.77901	0.0011	upregulated	2	4.02536	0.0179					upregulated	3	6.02054	0.0024					upregulated	3	5.62764	0.0036					downregulated	1	3.55382	0.0286	upregulated	3
REACTOME_APOPTOTIC_CLEAVAGE_OF_CELLULAR_PROTEINS	Broad MSigDB - Canonical Pathways	10 out of 18	44.1654					upregulated	1	1.64009	0.194	downregulated	1	3.4679	0.0312	upregulated	4	5.66868	0.0035									upregulated	1	4.81525	0.0081	upregulated	1	3.72453	0.0241	upregulated	3	4.4522	0.0117	upregulated	2	4.29556	0.0136	upregulated	2	5.50642	0.0041	upregulated	3
PID_CMYB_PATHWAY	Broad MSigDB - Canonical Pathways	12 out of 18	44.1044	upregulated	3	4.74247	0.0087	downregulated	1	4.67257	0.0093					upregulated	13	10.1791	3.80E-05	upregulated	4	7.25776	0.0007					downregulated	1	4.37481	0.0126					downregulated	1	0.619052	0.5385	upregulated	1	4.15323	0.0157	downregulated	1	5.06484	0.0063	downregulated	3
cerebellar cortex formation	GO	12 out of 18	44.0712	upregulated	2	6.59043	0.0014					upregulated	1	1.88578	0.1517	upregulated	1	0.752726	0.4711	upregulated	1	1.88578	0.1517					upregulated	4	9.78572	5.60E-05					upregulated	1	1.61402	0.1991	upregulated	1	1.97563	0.1387	downregulated	2	8.99384	0.0001	upregulated	1
negative regulation of viral life cycle	GO	13 out of 18	44.0551	upregulated	1	1.57953	0.2061					upregulated	1	1.42321	0.2409	upregulated	9	7.80012	0.0004	upregulated	1	3.36338	0.0346	upregulated	1	3.27795	0.0377	upregulated	2	2.73438	0.0649					upregulated	1	0.806544	0.4464	upregulated	2	2.5294	0.0797	upregulated	2	1.28152	0.2776	downregulated	4
positive regulation of calcium ion transmembrane transporter activity	GO	9 out of 18	44.0305													downregulated	5	8.65775	0.0002									downregulated	1	1.66057	0.19	downregulated	1	3.61148	0.027	downregulated	4	8.86734	0.0001					downregulated	1	1.7954	0.1661	downregulated	2
negative regulation of establishment of protein localization	GO	13 out of 18	43.9711	downregulated	3	3.31396	0.0364									upregulated	15	6.66917	0.0013	upregulated	4	2.89433	0.0553					upregulated	3	2.32639	0.0976	downregulated	1	1.80416	0.1646	upregulated	5	3.4427	0.032	upregulated	1	0.136254	0.8726	upregulated	7	5.24443	0.0053	downregulated	2
regulation of viral genome replication	GO	10 out of 18	43.9393									upregulated	2	3.00364	0.0496	upregulated	10	5.59648	0.0037	upregulated	3	4.74504	0.0087					upregulated	4	6.78098	0.0011					upregulated	1	0.97261	0.3781	upregulated	3	4.2154	0.0148	upregulated	4	4.32888	0.0132	downregulated	3
protein secretion	GO	13 out of 18	43.9375	upregulated	3	1.75417	0.1731					upregulated	1	3.23301	0.0394	upregulated	12	5.2901	0.005	upregulated	2	1.2299	0.2923					downregulated	1	3.68997	0.025	upregulated	1	2.83749	0.0586	upregulated	4	0.746132	0.4742	downregulated	1	3.91062	0.02	upregulated	8	6.96915	0.0009	downregulated	3
PID_TCPTP_PATHWAY	Broad MSigDB - Canonical Pathways	13 out of 18	43.8994	downregulated	1	1.76458	0.1713					upregulated	1	1.57192	0.2076	upregulated	5	3.33892	0.0355	upregulated	1	1.21143	0.2978					upregulated	2	4.46883	0.0115					upregulated	1	0.90362	0.4051	upregulated	2	4.18689	0.0152	upregulated	1	0.598356	0.5497	downregulated	3
phosphatidylinositol bisphosphate binding	GO	14 out of 18	43.7766	downregulated	2	2.46004	0.0854					upregulated	1	1.48934	0.2255	upregulated	8	3.74953	0.0235	downregulated	1	0.790108	0.4538					downregulated	2	4.88085	0.0076					upregulated	4	1.12153	0.3258	downregulated	1	0.905228	0.4044	upregulated	2	1.81665	0.1626	upregulated	7
PID_ILK_PATHWAY	Broad MSigDB - Canonical Pathways	12 out of 18	43.5535	downregulated	2	3.60794	0.0271	upregulated	1	2.11072	0.1212					upregulated	3	2.5277	0.0798	upregulated	4	5.62437	0.0036	downregulated	1	4.77445	0.0084	downregulated	2	5.36729	0.0047					upregulated	1	1.96406	0.1403	downregulated	1	3.58731	0.0277	downregulated	2	5.30331	0.005	upregulated	1
PID_IL2_1PATHWAY	Broad MSigDB - Canonical Pathways	11 out of 18	43.5313	upregulated	1	2.35106	0.0953	upregulated	1	1.39792	0.2471					upregulated	7	9.44337	7.90E-05	upregulated	2	2.99537	0.05	downregulated	1	4.57453	0.0103	upregulated	2	3.45717	0.0315					upregulated	3	4.6093	0.01					upregulated	1	2.05569	0.128	upregulated	5
PID_TCR_CALCIUM_PATHWAY	Broad MSigDB - Canonical Pathways	11 out of 18	43.5056	downregulated	1	1.95162	0.142									downregulated	4	6.42159	0.0016	downregulated	1	1.86971	0.1542	downregulated	1	5.21261	0.0054	upregulated	1	1.30095	0.2723					downregulated	1	3.1274	0.0438					downregulated	2	5.12098	0.006	downregulated	3
PID_INTEGRIN3_PATHWAY	Broad MSigDB - Canonical Pathways	11 out of 18	43.4826	downregulated	1	1.95684	0.1413					upregulated	2	4.94615	0.0071	upregulated	4	1.59727	0.2024	upregulated	1	3.9712	0.0189									downregulated	1	3.22798	0.0396	upregulated	1	4.48487	0.0113	upregulated	3	7.03358	0.0009	downregulated	1	1.34986	0.2593	upregulated	6
regulation of postsynapse organization	GO	11 out of 18	43.4823					upregulated	2	4.76672	0.0085	downregulated	2	3.03495	0.0481	downregulated	7	9.04642	0.0001	upregulated	1	0.617632	0.5392					upregulated	2	2.21251	0.1094					downregulated	6	10.7886	2.10E-05	upregulated	2	2.73978	0.0646	upregulated	3	0.862271	0.4222	upregulated	4
sterol binding	GO	13 out of 18	43.4751	upregulated	1	2.76012	0.0633					upregulated	2	3.66819	0.0255	upregulated	4	2.73862	0.0647	upregulated	1	3.08472	0.0457					downregulated	1	3.53892	0.029					upregulated	2	3.15856	0.0425					downregulated	1	3.53892	0.029	upregulated	5
positive regulation of adherens junction organization	GO	10 out of 18	43.4741	upregulated	3	5.79893	0.003									downregulated	1	1.67546	0.1872	downregulated	2	4.8337	0.008													upregulated	1	3.80399	0.0223	upregulated	3	8.17888	0.0003	downregulated	1	1.73786	0.1759	downregulated	2
localization within membrane	GO	11 out of 18	43.4711	downregulated	3	4.85546	0.0078	upregulated	2	4.37627	0.0126	downregulated	1	0.913255	0.4012	downregulated	7	6.0309	0.0024	upregulated	2	1.15091	0.3163					upregulated	2	2.03506	0.1307					downregulated	7	9.93183	4.90E-05	downregulated	2	2.01242	0.1337	upregulated	4	3.26651	0.0381	upregulated	7
transferase activity, transferring sulfur-containing groups	GO	12 out of 18	43.4662	upregulated	1	1.574	0.2072	upregulated	1	2.43044	0.088	downregulated	1	2.94023	0.0529	downregulated	3	1.83614	0.1594	downregulated	2	6.4355	0.0016					downregulated	3	6.75237	0.0012					downregulated	2	2.84323	0.0582	downregulated	2	4.51113	0.011	upregulated	1	1.40439	0.2455	downregulated	2
cardiac muscle cell action potential	GO	9 out of 18	43.3916													downregulated	5	8.92329	0.0001					downregulated	1	3.8976	0.0203	upregulated	1	2.24553	0.1059					upregulated	1	6.41117	0.0016					downregulated	1	4.26919	0.014	upregulated	2
REACTOME_STEROID_HORMONES	Broad MSigDB - Canonical Pathways	11 out of 18	43.3884	upregulated	2	3.73053	0.024					upregulated	1	4.02994	0.0178	upregulated	1	0.452784	0.6359	upregulated	1	3.57239	0.0281					downregulated	1	2.86037	0.0572									upregulated	1	4.46222	0.0115	upregulated	2	3.60962	0.0271	upregulated	2
regulation of striated muscle tissue development	GO	10 out of 18	43.386	upregulated	2	1.51255	0.2203					upregulated	3	4.65235	0.0095	upregulated	14	4.78504	0.0084	upregulated	4	3.80205	0.0223					upregulated	5	5.40184	0.0045					upregulated	5	3.32395	0.036	upregulated	2	3.80205	0.0223	upregulated	9	8.87206	0.0001	upregulated	7
actin filament bundle	GO	12 out of 18	43.3651					upregulated	3	5.84832	0.0029	upregulated	1	0.585596	0.5568	downregulated	8	7.39722	0.0006	upregulated	2	1.66395	0.1894					upregulated	2	0.64292	0.5258					upregulated	3	2.59509	0.0746	upregulated	6	6.5634	0.0014	upregulated	2	1.17379	0.3092	upregulated	6
REACTOME_G1_S_TRANSITION	Broad MSigDB - Canonical Pathways	13 out of 18	43.3646	upregulated	4	10.0788	4.20E-05					upregulated	2	2.68492	0.0682	upregulated	6	8.43235	0.0002	upregulated	1	0.612167	0.5422					upregulated	3	1.94387	0.1431					upregulated	2	1.02587	0.3585	upregulated	4	4.88326	0.0076	upregulated	3	0.894447	0.4088	upregulated	4
neural tube development	GO	14 out of 18	43.2846					downregulated	2	2.35947	0.0945	upregulated	4	4.4067	0.0122	upregulated	15	3.67872	0.0253	upregulated	4	1.76207	0.1717	downregulated	1	1.37158	0.2537	upregulated	5	2.04515	0.1294					upregulated	2	0.691708	0.5007	upregulated	1	0.34633	0.7073	upregulated	3	0.627083	0.5341	upregulated	6
PID_ERBB1_INTERNALIZATION_PATHWAY	Broad MSigDB - Canonical Pathways	10 out of 18	43.2801	upregulated	3	6.99204	0.0009					upregulated	1	3.99703	0.0184	upregulated	1	1.97947	0.1381	upregulated	1	2.58877	0.0751					upregulated	1	3.71236	0.0244					upregulated	2	4.19774	0.015					upregulated	2	3.84485	0.0214	upregulated	3
maintenance of cell number	GO	14 out of 18	43.2357	downregulated	2	2.12621	0.1193	upregulated	1	2.33318	0.097	upregulated	4	5.15057	0.0058	upregulated	10	3.82127	0.0219	upregulated	2	0.90159	0.4059					upregulated	3	2.03058	0.1313					upregulated	3	0.546819	0.5788	upregulated	1	1.80115	0.1651	downregulated	2	2.51536	0.0808	upregulated	6
development of primary male sexual characteristics	GO	11 out of 18	43.2101	upregulated	2	1.93542	0.1444	upregulated	1	3.54153	0.029					upregulated	12	9.50968	7.40E-05	upregulated	2	1.4769	0.2283					upregulated	3	2.56789	0.0767					upregulated	4	3.04356	0.0477	upregulated	1	0.16626	0.8468	upregulated	3	2.86818	0.0568	upregulated	8
molecular adaptor activity	GO	13 out of 18	43.1916	upregulated	2	2.73058	0.0652	downregulated	1	2.02006	0.1326	downregulated	3	4.27812	0.0139	upregulated	12	5.88616	0.0028	upregulated	5	4.1031	0.0165					downregulated	1	2.34119	0.0962	upregulated	1	1.17999	0.3073	downregulated	3	2.36529	0.0939	upregulated	2	1.44229	0.2364	upregulated	3	2.98052	0.0508	upregulated	3
oxidoreductase activity, acting on the CH-NH2 group of donors	GO	10 out of 18	43.1715					downregulated	1	4.96569	0.007	upregulated	1	3.48571	0.0306	upregulated	5	9.00777	0.0001					upregulated	1	4.2693	0.014													upregulated	1	1.36892	0.2544					upregulated	1
regulation of blood circulation	GO	16 out of 18	43.1205	downregulated	1	1.12686	0.324	upregulated	1	0.619207	0.5384	downregulated	2	5.26017	0.0052	upregulated	17	3.83856	0.0215	downregulated	1	0.414684	0.6605	upregulated	1	0.521711	0.5935	upregulated	8	6.87795	0.001	downregulated	2	3.64259	0.0262	downregulated	8	5.81497	0.003	downregulated	1	0.536495	0.5848	downregulated	3	4.31403	0.0134	upregulated	8
cytoskeleton-dependent cytokinesis	GO	12 out of 18	43.1175	downregulated	1	1.71901	0.1792	downregulated	1	2.06553	0.1268	downregulated	1	1.47579	0.2286	upregulated	7	9.53091	7.30E-05	downregulated	1	0.982481	0.3744					downregulated	2	1.88972	0.1511					downregulated	1	5.15172	0.0058	upregulated	2	2.73928	0.0646	upregulated	3	2.32789	0.0975	upregulated	4
PID_EPHB_FWD_PATHWAY	Broad MSigDB - Canonical Pathways	14 out of 18	43.0877	upregulated	1	2.54877	0.0782					upregulated	1	1.99268	0.1363	downregulated	3	5.1851	0.0056	upregulated	2	3.57624	0.028					upregulated	2	6.60867	0.0013	upregulated	1	2.08326	0.1245	downregulated	3	6.21536	0.002	upregulated	1	1.71728	0.1796	upregulated	1	0.47311	0.6231	upregulated	1
homophilic cell adhesion via plasma membrane adhesion molecules	GO	14 out of 18	43.0101	upregulated	2	3.91327	0.02					upregulated	4	6.81519	0.0011	upregulated	9	4.7111	0.009	upregulated	2	1.29615	0.2736	downregulated	1	3.04925	0.0474	upregulated	2	1.75128	0.1736	upregulated	1	1.63222	0.1955	upregulated	2	2.3168	0.0986	downregulated	1	4.21886	0.0147	downregulated	1	1.75128	0.1736	upregulated	5
REACTOME_SIGNALING_BY_EGFR_IN_CANCER	Broad MSigDB - Canonical Pathways	12 out of 18	43.0038	upregulated	3	8.52804	0.0002	downregulated	1	2.57586	0.0761	upregulated	2	3.47844	0.0309	upregulated	8	3.07941	0.046	upregulated	3	3.33871	0.0355					upregulated	1	2.79924	0.0609					downregulated	3	4.48816	0.0112	upregulated	1	1.10345	0.3317	downregulated	2	3.64394	0.0261	upregulated	6
regulation of protein depolymerization	GO	13 out of 18	42.9975	upregulated	2	1.19549	0.3026	downregulated	1	1.8192	0.1622	upregulated	2	1.87315	0.1536	downregulated	5	6.00031	0.0025	upregulated	1	0.851454	0.4268					upregulated	4	5.07495	0.0063					downregulated	1	0.605153	0.546	upregulated	3	7.42669	0.0006	downregulated	1	1.38473	0.2504	upregulated	6
response to mechanical stimulus	GO	11 out of 18	42.9822					upregulated	1	0.77653	0.46	upregulated	3	2.49387	0.0826	upregulated	15	9.22955	9.80E-05	upregulated	4	6.5624	0.0014	downregulated	1	3.63259	0.0264	upregulated	1	0.26458	0.7675					upregulated	2	2.49771	0.0823	upregulated	4	4.93426	0.0072					upregulated	8
lymphocyte proliferation	GO	13 out of 18	42.795	downregulated	2	3.71822	0.0243	upregulated	1	1.16794	0.311					upregulated	6	7.00192	0.0009	upregulated	2	6.24474	0.0019					upregulated	1	0.539896	0.5828	upregulated	1	2.94004	0.0529	upregulated	2	1.32114	0.2668	downregulated	1	2.0032	0.1349	upregulated	2	2.04022	0.13	upregulated	4
tissue remodeling	GO	10 out of 18	42.6421	downregulated	2	5.78346	0.0031					upregulated	1	0.704718	0.4942	upregulated	12	8.88113	0.0001	upregulated	2	1.68189	0.186					upregulated	2	3.51422	0.0298					downregulated	3	5.07293	0.0063	upregulated	2	2.85255	0.0577	upregulated	3	1.23424	0.2911	upregulated	7
REACTOME_SIGNALING_BY_NOTCH	Broad MSigDB - Canonical Pathways	15 out of 18	42.6143	upregulated	3	3.55676	0.0285					upregulated	1	1.55693	0.2108	upregulated	5	1.01244	0.3633	upregulated	2	1.54882	0.2125	downregulated	1	3.99006	0.0185	downregulated	1	0.424658	0.654					upregulated	7	8.03074	0.0003	upregulated	2	1.12008	0.3263	upregulated	3	2.0465	0.1292	upregulated	5
PID_P38_ALPHA_BETA_DOWNSTREAM_PATHWAY	Broad MSigDB - Canonical Pathways	13 out of 18	42.5449	downregulated	1	3.17449	0.0418	downregulated	1	5.29595	0.005					upregulated	1	0.847985	0.4283	upregulated	1	1.04586	0.3514	downregulated	1	4.943	0.0071	downregulated	1	5.16545	0.0057					upregulated	2	3.2902	0.0372	downregulated	1	3.04621	0.0475	downregulated	1	5.8572	0.0029	upregulated	3
mononuclear cell proliferation	GO	13 out of 18	42.5279	downregulated	2	3.69577	0.0248	upregulated	1	1.15793	0.3141					upregulated	7	6.94571	0.001	upregulated	2	6.22089	0.002					upregulated	1	0.53232	0.5872	upregulated	1	2.92794	0.0535	upregulated	2	1.3108	0.2696	downregulated	1	1.99164	0.1365	upregulated	2	2.02014	0.1326	upregulated	5
REACTOME_PLATELET_HOMEOSTASIS	Broad MSigDB - Canonical Pathways	11 out of 18	42.5178									upregulated	1	1.3813	0.2513	upregulated	5	1.48054	0.2275	upregulated	1	0.740521	0.4769	upregulated	1	3.57969	0.0279	upregulated	5	7.77936	0.0004					downregulated	4	6.58406	0.0014	upregulated	2	1.95751	0.1412	downregulated	3	6.81619	0.0011	upregulated	6
digestive tract development	GO	15 out of 18	42.4543	upregulated	4	4.00306	0.0183	upregulated	1	2.65418	0.0704	upregulated	3	4.19575	0.0151	upregulated	11	7.86837	0.0004	upregulated	3	1.97321	0.139					downregulated	2	1.52604	0.2174	upregulated	1	1.77733	0.1691	upregulated	2	0.50132	0.6057	upregulated	1	0.324791	0.7227	upregulated	3	2.66241	0.0698	upregulated	3
PID_ENDOTHELIN_PATHWAY	Broad MSigDB - Canonical Pathways	11 out of 18	42.3683	downregulated	1	2.33382	0.0969	upregulated	1	1.25842	0.2841					downregulated	5	6.45632	0.0016	upregulated	1	0.728979	0.4824	downregulated	1	4.43933	0.0118	downregulated	2	5.65264	0.0035					downregulated	4	8.62219	0.0002					downregulated	1	5.65264	0.0035	upregulated	3
response to virus	GO	12 out of 18	42.2999	upregulated	2	0.918748	0.399	upregulated	1	1.05315	0.3488					upregulated	16	3.94975	0.0193	upregulated	3	2.34872	0.0955					downregulated	1	1.35615	0.2577					upregulated	6	1.16429	0.3121	upregulated	3	1.96548	0.1401	upregulated	7	4.75756	0.0086	upregulated	18
microtubule-based transport	GO	14 out of 18	42.2957	upregulated	1	0.306958	0.7357	downregulated	1	1.3529	0.2585	upregulated	3	2.31334	0.0989	downregulated	1	0.415225	0.6602	upregulated	6	6.33799	0.0018	upregulated	1	3.69739	0.0248	upregulated	1	1.45331	0.2338	downregulated	1	1.91192	0.1478	downregulated	1	1.75002	0.1738	downregulated	2	4.26683	0.014	upregulated	7	5.93459	0.0026	downregulated	2
PID_PRL_SIGNALING_EVENTS_PATHWAY	Broad MSigDB - Canonical Pathways	9 out of 18	42.2552	upregulated	2	8.27548	0.0003									upregulated	5	7.50252	0.0006	upregulated	2	3.65091	0.026													upregulated	2	5.12228	0.006	upregulated	1	2.23	0.1075	upregulated	2	3.18991	0.0412	upregulated	1
response to steroid hormone	GO	13 out of 18	42.2411	downregulated	1	1.96508	0.1401					upregulated	1	0.987205	0.3726	upregulated	16	4.74646	0.0087	upregulated	4	2.34596	0.0958					upregulated	7	6.66982	0.0013	downregulated	1	2.34596	0.0958	downregulated	2	2.75433	0.0637	upregulated	1	0.579458	0.5602	upregulated	6	4.47757	0.0114	downregulated	4
PID_HNF3A_PATHWAY	Broad MSigDB - Canonical Pathways	10 out of 18	42.2292	upregulated	1	3.26538	0.0382	downregulated	1	5.3885	0.0046	upregulated	1	3.32487	0.036	downregulated	1	2.2405	0.1064					downregulated	1	4.84322	0.0079	downregulated	1	5.06559	0.0063					downregulated	1	2.92037	0.0539					downregulated	1	5.75719	0.0032
protein import	GO	11 out of 18	42.1665									downregulated	1	3.12993	0.0437	downregulated	6	5.23499	0.0053	upregulated	3	1.74031	0.1755	upregulated	2	3.1676	0.0421	downregulated	2	3.91356	0.02					downregulated	3	3.81948	0.0219	upregulated	3	3.14871	0.0429	downregulated	2	5.20561	0.0055	downregulated	3
visual behavior	GO	12 out of 18	42.1613	downregulated	2	3.5503	0.0287					downregulated	2	5.59511	0.0037	downregulated	6	5.96543	0.0026	upregulated	3	5.08548	0.0062					downregulated	1	4.07417	0.017					downregulated	1	1.2601	0.2836	upregulated	1	0.494602	0.6098	downregulated	2	6.20917	0.002	upregulated	1
regulation of extrinsic apoptotic signaling pathway via death domain receptors	GO	10 out of 18	42.0901													upregulated	6	4.23813	0.0144	upregulated	1	3.95284	0.0192	downregulated	1	5.60317	0.0037	downregulated	1	4.50817	0.011	downregulated	1	3.20982	0.0404	upregulated	3	4.05678	0.0173					downregulated	1	4.35493	0.0128	upregulated	3
negative regulation of anoikis	GO	8 out of 18	42.0193	upregulated	1	1.99878	0.1355									upregulated	6	12.8689	2.60E-06									downregulated	1	1.58167	0.2056													upregulated	2	6.57203	0.0014	upregulated	2
glycoprotein biosynthetic process	GO	14 out of 18	41.9695	upregulated	4	2.04612	0.1292	upregulated	2	3.06542	0.0466	upregulated	4	3.43491	0.0322	upregulated	12	5.2633	0.0052	upregulated	3	2.75694	0.0635	upregulated	1	0.881953	0.414	upregulated	3	2.2238	0.1082					upregulated	6	2.86129	0.0572	downregulated	2	2.25355	0.105	upregulated	2	1.93625	0.1442	upregulated	11
REACTOME_RAS_ACTIVATION_UOPN_CA2_INFUX_THROUGH_NMDA_RECEPTOR	Broad MSigDB - Canonical Pathways	8 out of 18	41.9269													downregulated	4	8.99978	0.0001									upregulated	1	3.21407	0.0402					downregulated	2	7.35402	0.0006	downregulated	1	2.19573	0.1113	upregulated	1	2.89181	0.0555	downregulated	1
establishment of vesicle localization	GO	13 out of 18	41.918	downregulated	2	3.84924	0.0213	upregulated	1	0.615945	0.5401	upregulated	1	1.49088	0.2252	upregulated	13	4.13175	0.0161	upregulated	4	2.67188	0.0691	upregulated	1	3.5333	0.0292	upregulated	5	5.26507	0.0052	downregulated	1	1.70506	0.1818	downregulated	3	4.05463	0.0173	downregulated	1	1.64873	0.1923	upregulated	5	3.07527	0.0462	downregulated	1
regulation of cardiac muscle cell differentiation	GO	11 out of 18	41.9043	downregulated	1	1.77353	0.1697					upregulated	1	3.14491	0.0431	upregulated	5	5.99353	0.0025	upregulated	1	2.71508	0.0662					upregulated	1	1.05816	0.3471					upregulated	3	4.64757	0.0096	upregulated	1	3.82721	0.0218	upregulated	3	4.03486	0.0177	upregulated	3
regulation of phospholipid metabolic process	GO	13 out of 18	41.9011	upregulated	2	2.19742	0.1111	upregulated	1	5.65264	0.0035	upregulated	1	1.19075	0.304	upregulated	8	6.02775	0.0024	upregulated	3	3.75968	0.0233					upregulated	3	6.99103	0.0009					downregulated	2	3.48577	0.0306	upregulated	2	3.10106	0.045	upregulated	1	0.387427	0.6788	upregulated	2
regulation of amyloid-beta formation	GO	9 out of 18	41.8864					upregulated	1	2.23782	0.1067	upregulated	1	3.4453	0.0319	downregulated	2	4.41712	0.0121																	downregulated	2	5.68032	0.0034	upregulated	1	2.36253	0.0942					downregulated	2
REACTOME_INTEGRIN_ALPHAIIB_BETA3_SIGNALING	Broad MSigDB - Canonical Pathways	9 out of 18	41.8741									downregulated	1	3.33413	0.0356	upregulated	3	3.49093	0.0305													downregulated	1	3.63176	0.0265	downregulated	1	3.27188	0.0379	downregulated	1	5.50657	0.0041	downregulated	1	2.76323	0.0631	upregulated	1
protein binding, bridging	GO	13 out of 18	41.84	upregulated	2	2.89412	0.0553	downregulated	1	2.17797	0.1133	downregulated	3	4.72969	0.0088	upregulated	9	3.69651	0.0248	upregulated	5	4.76964	0.0085					downregulated	1	2.48746	0.0831	upregulated	1	1.32181	0.2667	downregulated	3	2.72003	0.0659	upregulated	2	1.59094	0.2037	downregulated	1	2.39184	0.0915	upregulated	2
cell-matrix adhesion	GO	13 out of 18	41.8335	downregulated	3	5.29531	0.005					downregulated	2	4.24013	0.0144	upregulated	8	6.50433	0.0015	downregulated	1	0.982183	0.3745					downregulated	1	0.453119	0.6356	downregulated	1	2.43567	0.0875	downregulated	2	3.1643	0.0422	downregulated	2	3.92697	0.0197	downregulated	5	8.55037	0.0002	downregulated	2
neuron maturation	GO	10 out of 18	41.8192	upregulated	2	3.08851	0.0456	downregulated	1	2.60866	0.0736					downregulated	4	6.74425	0.0012	upregulated	1	1.54334	0.2137					upregulated	2	3.46677	0.0312					downregulated	1	2.18803	0.1121									downregulated	2
heart contraction	GO	10 out of 18	41.745	upregulated	1	0.892869	0.4095									upregulated	5	6.3929	0.0017	upregulated	2	3.8313	0.0217					upregulated	3	5.57233	0.0038					upregulated	4	5.43204	0.0044					downregulated	1	3.39785	0.0334	upregulated	5
proximal/distal pattern formation	GO	12 out of 18	41.7189	upregulated	1	2.9834	0.0506	upregulated	2	5.46707	0.0042	upregulated	2	6.63649	0.0013	upregulated	4	4.35292	0.0129	upregulated	2	3.80842	0.0222					upregulated	1	1.61894	0.1981					upregulated	1	1.98933	0.1368	upregulated	1	3.53903	0.029	upregulated	1	2.22726	0.1078	upregulated	1
regulation of amyloid precursor protein catabolic process	GO	9 out of 18	41.7054					upregulated	1	2.05827	0.1277	upregulated	1	3.22609	0.0397	upregulated	4	4.98197	0.0069																	downregulated	2	5.2378	0.0053	upregulated	1	2.15143	0.1163					downregulated	2
positive regulation of protein import	GO	10 out of 18	41.6796									upregulated	1	1.16195	0.3129	upregulated	8	7.50976	0.0005	upregulated	3	3.67216	0.0254					upregulated	1	3.38738	0.0338					upregulated	4	2.97491	0.0511	upregulated	3	3.51096	0.0299	upregulated	2	2.07465	0.1256	upregulated	6
nuclear migration	GO	10 out of 18	41.6606	downregulated	1	3.77465	0.0229					upregulated	1	1.55226	0.2118	downregulated	1	3.93177	0.0196													downregulated	1	3.20479	0.0406	downregulated	2	7.16253	0.0008	upregulated	3	7.67819	0.0005	upregulated	2	0.979416	0.3755	upregulated	2
regulation of microtubule polymerization or depolymerization	GO	15 out of 18	41.6087	upregulated	2	1.30175	0.2721	upregulated	1	1.37947	0.2517	upregulated	2	1.7247	0.1782	downregulated	2	1.96982	0.1395	downregulated	1	1.37947	0.2517	upregulated	1	1.28796	0.2758	upregulated	4	6.02679	0.0024					downregulated	2	2.41313	0.0895	upregulated	2	4.55854	0.0105	upregulated	1	0.0514003	0.9499	upregulated	7
flavin adenine dinucleotide binding	GO	13 out of 18	41.5733	upregulated	2	3.2644	0.0382	downregulated	1	3.54727	0.0288	upregulated	2	3.44352	0.032	downregulated	6	7.38565	0.0006	upregulated	3	4.32449	0.0132					upregulated	1	0.74185	0.4762					downregulated	1	0.826048	0.4378	upregulated	1	3.94792	0.0193	downregulated	1	4.35017	0.0129	upregulated	2
PID_HNF3B_PATHWAY	Broad MSigDB - Canonical Pathways	8 out of 18	41.5344	downregulated	1	5.68826	0.0034	downregulated	2	11.6861	8.40E-06	upregulated	2	4.43963	0.0118	downregulated	4	4.73236	0.0088	upregulated	2	3.75227	0.0235					downregulated	1	4.99677	0.0068													downregulated	2	5.68826	0.0034	downregulated	2
REACTOME_BMAL1_CLOCK_NPAS2_ACTIVATES_CIRCADIAN_EXPRESSION	Broad MSigDB - Canonical Pathways	12 out of 18	41.5237	upregulated	1	1.99603	0.1359	downregulated	1	2.86967	0.0567					downregulated	2	2.34483	0.0959									downregulated	1	3.78103	0.0228	downregulated	2	8.21878	0.0003	downregulated	1	0.607692	0.5446	downregulated	2	6.28828	0.0019	downregulated	3	7.47222	0.0006	downregulated	1
enhancer sequence-specific DNA binding	GO	13 out of 18	41.5175													upregulated	11	3.90451	0.0202	upregulated	3	2.76659	0.0629	downregulated	1	3.85884	0.0211	upregulated	2	1.87548	0.1533	downregulated	1	2.1289	0.119	upregulated	5	3.45006	0.0317	downregulated	1	1.03596	0.3549	upregulated	5	5.42862	0.0044	upregulated	9
PID_NCADHERIN_PATHWAY	Broad MSigDB - Canonical Pathways	12 out of 18	41.4576	downregulated	1	1.59447	0.203					upregulated	1	1.15989	0.3135	downregulated	1	1.39924	0.2468	upregulated	1	1.96365	0.1403	downregulated	1	3.65824	0.0258	upregulated	2	8.63559	0.0002									upregulated	1	1.89297	0.1506	upregulated	1	3.37476	0.0342	upregulated	3
cell trailing edge	GO	8 out of 18	41.4199									downregulated	1	4.84106	0.0079	upregulated	2	5.18495	0.0056									downregulated	1	3.76956	0.0231					downregulated	2	7.73459	0.0004	upregulated	1	4.54011	0.0107					upregulated	2
positive regulation of voltage-gated calcium channel activity	GO	7 out of 18	41.4106													downregulated	3	6.86471	0.001													downregulated	1	4.61494	0.0099	downregulated	3	8.73006	0.0002									downregulated	1
PID_HES_HEY_PATHWAY	Broad MSigDB - Canonical Pathways	10 out of 18	41.3934													upregulated	5	7.86554	0.0004									upregulated	2	4.39642	0.0123					downregulated	1	2.79065	0.0614	upregulated	1	4.12589	0.0161	upregulated	3	4.32662	0.0132	upregulated	1
extrinsic apoptotic signaling pathway in absence of ligand	GO	9 out of 18	41.3873	upregulated	2	3.46186	0.0314									upregulated	6	6.53993	0.0014	upregulated	2	3.24211	0.0391					downregulated	1	2.63179	0.0719					upregulated	2	3.689	0.025	upregulated	1	1.01642	0.3619	upregulated	2	3.43288	0.0323	upregulated	7
cerebellar Purkinje cell layer development	GO	11 out of 18	41.3854	upregulated	3	6.31451	0.0018	downregulated	1	2.66159	0.0698					upregulated	4	1.98323	0.1376	upregulated	1	1.86463	0.155					downregulated	2	8.63751	0.0002					upregulated	3	2.1138	0.1208	upregulated	1	1.81362	0.1631	downregulated	2	8.63751	0.0002	upregulated	1
striated muscle contraction	GO	10 out of 18	41.384	upregulated	2	1.53246	0.216									upregulated	4	6.30493	0.0018	upregulated	2	3.78703	0.0227					upregulated	3	5.19064	0.0056					upregulated	4	5.38736	0.0046					downregulated	1	3.26352	0.0383	upregulated	3
REACTOME_REGULATION_OF_WATER_BALANCE_BY_RENAL_AQUAPORINS	Broad MSigDB - Canonical Pathways	10 out of 18	41.3315	downregulated	1	2.79301	0.0612	downregulated	1	3.6572	0.0258					downregulated	5	8.35943	0.0002					upregulated	1	4.15392	0.0157	upregulated	3	6.45983	0.0016					downregulated	2	4.33243	0.0131					downregulated	1	2.00988	0.134	upregulated	3
regulation of voltage-gated calcium channel activity	GO	9 out of 18	41.3262													downregulated	5	8.37941	0.0002													downregulated	1	3.5615	0.0284	downregulated	4	8.64044	0.0002	upregulated	1	1.79925	0.1654	upregulated	2	0.912125	0.4017	downregulated	1
REACTOME_LIPID_DIGESTION_MOBILIZATION_AND_TRANSPORT	Broad MSigDB - Canonical Pathways	14 out of 18	41.2979	upregulated	1	2.03443	0.1308	downregulated	1	3.80964	0.0222	upregulated	2	3.8035	0.0223	upregulated	4	3.69782	0.0248	upregulated	1	1.6666	0.1889					upregulated	1	1.99791	0.1356	upregulated	1	3.40969	0.0331	upregulated	2	1.28034	0.2779	upregulated	2	4.24526	0.0143					upregulated	3
PID_MAPK_TRK_PATHWAY	Broad MSigDB - Canonical Pathways	11 out of 18	41.2923	upregulated	1	2.80057	0.0608					downregulated	1	1.83668	0.1593	upregulated	3	1.27954	0.2782	upregulated	3	6.57082	0.0014					upregulated	2	4.36208	0.0128					downregulated	3	4.86727	0.0077	upregulated	1	2.42805	0.0882	upregulated	3	4.45607	0.0116	upregulated	2
cardiac conduction	GO	9 out of 18	41.2546					upregulated	1	1.87058	0.154	downregulated	1	3.38829	0.0338	downregulated	4	4.78649	0.0083									downregulated	1	3.47315	0.031					upregulated	1	6.08051	0.0023					downregulated	2	7.50196	0.0006	upregulated	2
PID_RET_PATHWAY	Broad MSigDB - Canonical Pathways	15 out of 18	41.1853					upregulated	1	4.3238	0.0132	upregulated	1	1.78012	0.1686	upregulated	1	1.32986	0.2645	upregulated	2	2.73086	0.0652	upregulated	1	5.01366	0.0066	upregulated	2	3.82855	0.0217	upregulated	2	5.00361	0.0067	downregulated	2	3.44187	0.032	upregulated	2	2.03414	0.1308	upregulated	3	2.46379	0.0851	upregulated	3
male sex differentiation	GO	12 out of 18	41.1453	upregulated	2	1.63278	0.1954	upregulated	1	3.34857	0.0351	upregulated	1	0.684616	0.5043	upregulated	14	9.66894	6.30E-05	upregulated	3	2.32133	0.0981					upregulated	3	1.95809	0.1411					upregulated	4	2.81043	0.0602	upregulated	1	0.107592	0.898	upregulated	4	3.77648	0.0229	upregulated	8
positive regulation of cardiac muscle cell differentiation	GO	10 out of 18	41.1235									upregulated	1	3.60358	0.0272	downregulated	3	5.99308	0.0025	upregulated	1	3.16926	0.042					upregulated	1	1.45006	0.2346					upregulated	2	3.26432	0.0382	upregulated	1	4.28995	0.0137	upregulated	1	3.03873	0.0479	upregulated	3
PID_KIT_PATHWAY	Broad MSigDB - Canonical Pathways	11 out of 18	41.1042	downregulated	1	2.9241	0.0537					upregulated	1	1.4421	0.2364	upregulated	7	6.74871	0.0012	upregulated	2	2.58879	0.0751					upregulated	2	3.51644	0.0297					upregulated	1	1.86678	0.1546					upregulated	3	4.97655	0.0069	upregulated	6
regulation of stem cell differentiation	GO	10 out of 18	41.0888									upregulated	1	2.00352	0.1349	upregulated	10	6.71604	0.0012	downregulated	1	3.75682	0.0234													upregulated	2	1.97085	0.1393	upregulated	1	3.45087	0.0317	upregulated	2	3.95215	0.0192	upregulated	5
retina vasculature morphogenesis in camera-type eye	GO	8 out of 18	41.0818									upregulated	1	2.76071	0.0632	upregulated	4	10.8669	1.90E-05																	upregulated	1	5.75766	0.0032	upregulated	1	2.9725	0.0512	upregulated	1	2.34091	0.0962	upregulated	3
REACTOME_ACTIVATION_OF_KAINATE_RECEPTORS_UPON_GLUTAMATE_BINDING	Broad MSigDB - Canonical Pathways	10 out of 18	41.0739													downregulated	1	1.25068	0.2863					upregulated	1	4.45575	0.0116	upregulated	3	7.35362	0.0006					downregulated	1	1.58378	0.2052	downregulated	1	4.67776	0.0093	upregulated	2	3.3684	0.0344	upregulated	4
regulation of glial cell migration	GO	8 out of 18	40.9991	upregulated	1	2.35743	0.0947					downregulated	1	5.11939	0.006	upregulated	4	7.95385	0.0004									upregulated	1	5.83166	0.0029					upregulated	1	1.44213	0.2364					upregulated	1	6.52413	0.0015	upregulated	1
cellular response to amyloid-beta	GO	8 out of 18	40.9965													upregulated	3	3.26023	0.0384																	upregulated	2	3.11629	0.0443					upregulated	3	5.36157	0.0047	upregulated	5
positive regulation of lipid localization	GO	14 out of 18	40.9774	downregulated	1	1.48401	0.2267	upregulated	1	1.48401	0.2267	upregulated	3	4.54681	0.0106	upregulated	7	5.0584	0.0064	upregulated	1	2.26051	0.1043					downregulated	1	1.41224	0.2436	upregulated	1	3.22957	0.0396	upregulated	3	1.09839	0.3334	upregulated	3	3.99127	0.0185	upregulated	4	4.86067	0.0077	upregulated	4
PID_PTP1B_PATHWAY	Broad MSigDB - Canonical Pathways	12 out of 18	40.9663	upregulated	1	2.18286	0.1127	upregulated	1	1.53683	0.2151	upregulated	1	2.11802	0.1203	upregulated	6	5.42535	0.0044									upregulated	1	3.47778	0.0309													upregulated	1	0.432284	0.649	downregulated	2
positive regulation of excitatory postsynaptic potential	GO	11 out of 18	40.9438					upregulated	1	5.47983	0.0042	upregulated	1	1.64958	0.1921	downregulated	4	6.60635	0.0014									upregulated	1	2.18859	0.1121					downregulated	4	8.98039	0.0001	upregulated	1	0.847435	0.4285	downregulated	1	1.54258	0.2138	upregulated	2
REACTOME_METABOLISM_OF_STEROID_HORMONES_AND_VITAMINS_A_AND_D	Broad MSigDB - Canonical Pathways	11 out of 18	40.9304	upregulated	2	3.40537	0.0332					upregulated	1	3.83759	0.0215	upregulated	1	0.356402	0.7002	upregulated	1	3.38116	0.034					downregulated	1	2.68998	0.0679									upregulated	1	4.26919	0.014	upregulated	2	3.41828	0.0328	upregulated	2
REACTOME_CHROMOSOME_MAINTENANCE	Broad MSigDB - Canonical Pathways	15 out of 18	40.7978	upregulated	2	2.04284	0.1297	upregulated	2	6.08255	0.0023	downregulated	1	1.3253	0.2657	downregulated	6	6.48431	0.0015	upregulated	1	0.546443	0.579	upregulated	1	2.43258	0.0878	upregulated	1	1.37206	0.2536	downregulated	1	2.20893	0.1098	downregulated	3	4.62596	0.0098	downregulated	1	1.03505	0.3552	downregulated	2	2.50569	0.0816	downregulated	1
regulation of lymphocyte migration	GO	8 out of 18	40.7829													upregulated	8	6.94593	0.001																	downregulated	1	3.92698	0.0197	downregulated	1	2.48618	0.0832	upregulated	2	3.19968	0.0408	upregulated	7
response to ketone	GO	12 out of 18	40.7737	downregulated	1	2.47922	0.0838					upregulated	1	0.995471	0.3695	upregulated	8	3.13814	0.0434	upregulated	3	3.08771	0.0456	upregulated	1	3.11729	0.0443	upregulated	4	5.01931	0.0066					upregulated	6	5.56923	0.0038					upregulated	3	1.31394	0.2688	upregulated	6
REACTOME_CHONDROITIN_SULFATE_DERMATAN_SULFATE_METABOLISM	Broad MSigDB - Canonical Pathways	11 out of 18	40.7711	downregulated	1	2.64856	0.0708									upregulated	2	4.45734	0.0116	downregulated	1	6.11007	0.0022					downregulated	1	2.14783	0.1167					upregulated	1	5.64481	0.0035	upregulated	1	1.6662	0.189	upregulated	3	3.21949	0.04	downregulated	2
positive regulation of actin cytoskeleton reorganization	GO	13 out of 18	40.7486	upregulated	1	1.72449	0.1783	downregulated	1	3.88856	0.0205	downregulated	1	2.448	0.0865	upregulated	4	5.74263	0.0032									downregulated	1	2.57164	0.0764					downregulated	2	4.52244	0.0109	upregulated	1	2.31927	0.0983	downregulated	1	1.51672	0.2194	upregulated	1
REACTOME_NUCLEOTIDE_LIKE_PURINERGIC_RECEPTORS	Broad MSigDB - Canonical Pathways	9 out of 18	40.7342					upregulated	1	4.34949	0.0129					upregulated	3	3.83989	0.0215	upregulated	1	3.74082	0.0237					upregulated	2	4.90447	0.0074					upregulated	1	1.86293	0.1552	upregulated	1	4.49383	0.0112					upregulated	4
neuron projection extension	GO	12 out of 18	40.7143	upregulated	2	2.93481	0.0531					upregulated	3	5.50575	0.0041	upregulated	7	4.38511	0.0125	upregulated	2	1.42682	0.2401					upregulated	2	2.20169	0.1106					upregulated	2	2.05091	0.1286	upregulated	2	2.89769	0.0552	upregulated	3	2.88634	0.0558
REACTOME_L1CAM_INTERACTIONS	Broad MSigDB - Canonical Pathways	11 out of 18	40.6216	upregulated	2	2.04623	0.1292	downregulated	1	1.77592	0.1693	upregulated	3	7.25424	0.0007	upregulated	9	7.22195	0.0007	upregulated	2	1.34754	0.2599					downregulated	2	4.41106	0.0121					upregulated	2	5.0889	0.0062	upregulated	1	1.46693	0.2306	upregulated	3	4.74902	0.0087	upregulated	5
regulation of anoikis	GO	8 out of 18	40.6124	upregulated	1	1.84451	0.1581									upregulated	7	13.8839	9.30E-07									downregulated	1	1.43457	0.2382													upregulated	3	6.53504	0.0015	upregulated	2
water homeostasis	GO	12 out of 18	40.5934					upregulated	1	3.35778	0.0348	upregulated	1	3.67518	0.0253	upregulated	3	2.79156	0.0613	upregulated	1	1.76995	0.1703													upregulated	1	1.453	0.2339	upregulated	1	1.91348	0.1476	downregulated	1	1.14243	0.319	upregulated	3
mesenchymal cell development	GO	13 out of 18	40.5678	upregulated	2	2.35726	0.0947					upregulated	1	0.768694	0.4636	upregulated	9	5.17387	0.0057	upregulated	5	5.49703	0.0041					upregulated	3	3.00242	0.0497					upregulated	1	1.70194	0.1823	upregulated	1	3.04718	0.0475	upregulated	4	5.49463	0.0041	upregulated	1
regulation of muscle contraction	GO	14 out of 18	40.5012	downregulated	1	0.692432	0.5004	upregulated	3	3.7454	0.0236	downregulated	1	2.27635	0.1027	upregulated	9	2.10606	0.1217	downregulated	2	1.78867	0.1672	upregulated	1	0.778769	0.459	downregulated	2	5.36061	0.0047					downregulated	4	4.19307	0.0151					downregulated	3	5.16226	0.0057	downregulated	1
positive regulation of reactive oxygen species biosynthetic process	GO	12 out of 18	40.4777	downregulated	1	2.16072	0.1152									downregulated	5	6.84666	0.0011	upregulated	2	2.3728	0.0932	upregulated	1	5.86321	0.0028	upregulated	2	1.20368	0.3001	downregulated	1	2.60385	0.074	downregulated	2	3.77433	0.023	upregulated	1	0.500998	0.6059	upregulated	1	1.80509	0.1645	upregulated	3
response to amino acid starvation	GO	9 out of 18	40.4377	upregulated	2	3.32596	0.0359									upregulated	6	6.40781	0.0016	upregulated	2	2.6794	0.0686					upregulated	3	7.33088	0.0007					downregulated	2	4.88286	0.0076	downregulated	1	2.91048	0.0544	upregulated	1	1.47368	0.2291	upregulated	4
negative regulation of amyloid-beta formation	GO	7 out of 18	40.4235													downregulated	2	5.80232	0.003																	downregulated	1	4.2554	0.0142	upregulated	1	3.03144	0.0482					downregulated	2
REACTOME_GLUCAGON_SIGNALING_IN_METABOLIC_REGULATION	Broad MSigDB - Canonical Pathways	9 out of 18	40.3929	downregulated	1	3.0665	0.0466	downregulated	1	3.93518	0.0195					downregulated	4	6.92936	0.001					upregulated	1	4.42417	0.012	upregulated	3	7.25917	0.0007					downregulated	2	4.8571	0.0078					upregulated	1	0.437955	0.6454	upregulated	3
positive regulation of signaling receptor activity	GO	13 out of 18	40.3684	downregulated	1	1.64846	0.1923	upregulated	1	5.41802	0.0044					downregulated	3	2.45901	0.0855									upregulated	3	6.96613	0.0009					downregulated	3	5.40846	0.0045	upregulated	1	0.801659	0.4486	downregulated	1	1.05558	0.348	upregulated	3
response to ethanol	GO	8 out of 18	40.3426					upregulated	1	1.34329	0.261					upregulated	10	10.5638	2.60E-05																	downregulated	2	3.33991	0.0354					upregulated	5	7.41937	0.0006	upregulated	5
apical dendrite	GO	7 out of 18	40.3366									upregulated	2	3.49028	0.0305	downregulated	4	8.43592	0.0002	upregulated	1	1.76164	0.1718													downregulated	2	9.97537	4.70E-05					upregulated	1	0.990232	0.3715	downregulated	2
chloride ion binding	GO	9 out of 18	40.281	upregulated	1	4.36388	0.0127	upregulated	1	4.74787	0.0087					upregulated	1	1.5736	0.2073	upregulated	1	2.45583	0.0858					upregulated	1	4.55702	0.0105													downregulated	1	3.15517	0.0426	upregulated	1
REACTOME_INTRINSIC_PATHWAY_FOR_APOPTOSIS	Broad MSigDB - Canonical Pathways	9 out of 18	40.2202	upregulated	3	5.32117	0.0049									upregulated	3	1.99386	0.1362	downregulated	1	4.28655	0.0138					downregulated	1	3.69603	0.0248					downregulated	1	3.1274	0.0438					upregulated	3	6.49643	0.0015	upregulated	4
Golgi vesicle transport	GO	15 out of 18	40.1604	downregulated	2	1.35853	0.257	upregulated	2	1.02194	0.3599	upregulated	2	2.82242	0.0595	downregulated	2	1.82633	0.161	downregulated	2	0.725673	0.484	upregulated	2	3.13166	0.0436	upregulated	8	5.83304	0.0029	upregulated	1	1.53344	0.2158	upregulated	8	4.70812	0.009					upregulated	10	3.83827	0.0215	downregulated	2
regulation of I-kappaB kinase/NF-kappaB signaling	GO	13 out of 18	40.0519	upregulated	3	1.52414	0.2178					upregulated	1	0.419054	0.6577	upregulated	16	6.35889	0.0017	downregulated	1	1.79154	0.1667	upregulated	1	2.43419	0.0877	downregulated	4	5.55545	0.0039	upregulated	1	1.86535	0.1548	upregulated	5	0.995084	0.3697	downregulated	2	4.25205	0.0142	downregulated	4	5.31617	0.0049	downregulated	2
kinase regulator activity	GO	12 out of 18	40.0135	upregulated	7	7.02332	0.0009	upregulated	2	2.23142	0.1074	upregulated	1	1.47117	0.2297	upregulated	14	5.23701	0.0053	upregulated	3	2.32803	0.0975	downregulated	1	1.43941	0.2371	downregulated	4	3.79034	0.0226					upregulated	6	4.308	0.0135	upregulated	3	4.08623	0.0168	upregulated	5	2.45373	0.086	upregulated	7
hormone secretion	GO	10 out of 18	39.9911									downregulated	2	4.91544	0.0073	upregulated	5	5.42181	0.0044	upregulated	2	2.00128	0.1352					upregulated	2	2.47458	0.0842					upregulated	2	1.07188	0.3424	downregulated	1	4.41101	0.0121	upregulated	4	3.07979	0.046	upregulated	6
positive regulation of STAT cascade	GO	12 out of 18	39.9337	downregulated	1	1.60308	0.2013	upregulated	1	1.36442	0.2555	upregulated	1	2.04661	0.1292	upregulated	10	6.89423	0.001	downregulated	1	1.48455	0.2266													upregulated	4	3.70404	0.0246	upregulated	1	2.09221	0.1234	upregulated	1	1.22481	0.2938	upregulated	6
REACTOME_INHIBITION_OF_INSULIN_SECRETION_BY_ADRENALINE_NORADRENALINE	Broad MSigDB - Canonical Pathways	9 out of 18	39.9175													downregulated	2	2.80184	0.0607					upregulated	1	4.66984	0.0094	upregulated	4	11.5273	9.90E-06					downregulated	1	1.81255	0.1632					upregulated	2	3.02826	0.0484	upregulated	2
exocrine system development	GO	10 out of 18	39.8729	upregulated	2	2.94407	0.0527									upregulated	5	4.87531	0.0076	upregulated	1	1.76393	0.1714													upregulated	1	3.10058	0.045	upregulated	2	7.76898	0.0004	upregulated	2	3.02819	0.0484	upregulated	1
positive regulation of vascular smooth muscle cell proliferation	GO	12 out of 18	39.8304									upregulated	1	1.33241	0.2638	upregulated	6	7.08074	0.0008	upregulated	1	1.14951	0.3168	downregulated	1	5.1144	0.006	upregulated	1	1.05091	0.3496					upregulated	2	2.67131	0.0692	upregulated	1	1.62153	0.1976	upregulated	1	1.8851	0.1518	upregulated	4
positive regulation of muscle tissue development	GO	9 out of 18	39.8242									upregulated	2	5.8261	0.0029	upregulated	10	5.96937	0.0026	upregulated	3	4.95122	0.0071					upregulated	1	0.606869	0.5451					upregulated	5	5.85429	0.0029	upregulated	1	3.22272	0.0398	upregulated	6	8.3249	0.0002	upregulated	4
transcription cofactor binding	GO	11 out of 18	39.816					downregulated	1	2.89221	0.0555					downregulated	2	2.73364	0.065	upregulated	2	2.34993	0.0954					downregulated	1	3.51771	0.0297	downregulated	1	2.66597	0.0695	downregulated	4	7.40633	0.0006	upregulated	1	3.64115	0.0262	downregulated	2	3.89325	0.0204	upregulated	2
REACTOME_CIRCADIAN_CLOCK	Broad MSigDB - Canonical Pathways	12 out of 18	39.7778	upregulated	1	1.62251	0.1974	downregulated	1	2.47493	0.0842					downregulated	2	1.68862	0.1848	upregulated	2	2.16258	0.115					downregulated	1	3.41811	0.0328	downregulated	2	7.481	0.0006	downregulated	1	1.04956	0.3501	downregulated	2	5.56208	0.0038	downregulated	3	6.73764	0.0012	downregulated	1
REACTOME_ORC1_REMOVAL_FROM_CHROMATIN	Broad MSigDB - Canonical Pathways	11 out of 18	39.7528	upregulated	4	11.8988	6.80E-06					upregulated	1	1.44906	0.2348	upregulated	5	7.09071	0.0008									upregulated	3	3.25709	0.0385					upregulated	2	1.41316	0.2434	upregulated	3	2.47069	0.0845	upregulated	2	1.26854	0.2812	upregulated	3
G-protein coupled peptide receptor activity	GO	13 out of 18	39.7499					upregulated	1	2.30901	0.0994	upregulated	1	1.16044	0.3133	upregulated	6	4.839	0.0079	upregulated	3	3.84651	0.0214					upregulated	1	0.295023	0.7445	upregulated	1	3.07087	0.0464	downregulated	2	3.86335	0.021					upregulated	5	2.10778	0.1215	upregulated	5
cardiac muscle cell contraction	GO	9 out of 18	39.7323													downregulated	3	3.9017	0.0202	upregulated	1	1.52505	0.2176					upregulated	2	5.91245	0.0027					upregulated	1	6.39775	0.0017					downregulated	1	4.32944	0.0132	upregulated	2
odontogenesis	GO	13 out of 18	39.7087	upregulated	5	9.00733	0.0001	upregulated	1	1.16431	0.3121	upregulated	2	2.74156	0.0645	downregulated	3	2.69167	0.0678	upregulated	4	3.60516	0.0272					downregulated	1	1.05431	0.3484					upregulated	4	3.27197	0.0379	upregulated	2	3.24392	0.039	upregulated	4	3.76624	0.0231	downregulated	1
carbohydrate catabolic process	GO	10 out of 18	39.6869	downregulated	2	5.37638	0.0046	downregulated	1	1.81311	0.1631					upregulated	5	4.67579	0.0093	upregulated	1	0.92057	0.3983					upregulated	1	0.406349	0.6661					upregulated	3	2.39261	0.0914	downregulated	1	3.49907	0.0302	downregulated	4	7.82984	0.0004	upregulated	5
translation regulator activity	GO	10 out of 18	39.6422					downregulated	1	5.88693	0.0028					downregulated	1	1.60075	0.2017									upregulated	1	1.9998	0.1354					upregulated	4	9.1935	0.0001	downregulated	1	1.66972	0.1883	upregulated	1	1.10753	0.3304	upregulated	6
REACTOME_APOPTOTIC_EXECUTION_PHASE	Broad MSigDB - Canonical Pathways	9 out of 18	39.6299					upregulated	1	1.37749	0.2522	downregulated	1	3.17485	0.0418	upregulated	5	8.19834	0.0003									upregulated	1	4.54966	0.0106	upregulated	1	3.46141	0.0314	upregulated	3	3.72019	0.0242	upregulated	2	3.79078	0.0226	upregulated	2	5.24021	0.0053	upregulated	3
REACTOME_RAP1_SIGNALLING	Broad MSigDB - Canonical Pathways	8 out of 18	39.6144					downregulated	1	4.36487	0.0127	downregulated	1	3.72001	0.0242	downregulated	1	1.88001	0.1526													downregulated	1	4.28535	0.0138	downregulated	2	5.6774	0.0034	downregulated	1	6.09368	0.0023	upregulated	1	1.02085	0.3603	upregulated	1
regulation of protein targeting	GO	13 out of 18	39.5969	downregulated	1	2.62304	0.0726					downregulated	1	1.80151	0.165	downregulated	4	6.46862	0.0016	downregulated	2	5.02496	0.0066					downregulated	1	2.10818	0.1215					downregulated	3	6.73863	0.0012	upregulated	1	0.741096	0.4766	upregulated	1	0.343363	0.7094	upregulated	1
cysteine-type peptidase activity	GO	13 out of 18	39.593	downregulated	4	6.20535	0.002	upregulated	1	0.995042	0.3697	downregulated	1	1.28504	0.2766	upregulated	14	5.23339	0.0053	downregulated	1	1.6608	0.19					upregulated	2	1.96936	0.1395	upregulated	1	1.81324	0.1631	upregulated	9	6.75052	0.0012	upregulated	3	2.62359	0.0725	upregulated	7	2.13311	0.1185	downregulated	2
nucleus localization	GO	10 out of 18	39.5929	downregulated	1	3.61232	0.027					upregulated	1	1.42156	0.2413	downregulated	2	3.78436	0.0227													downregulated	1	3.0591	0.0469	downregulated	2	6.83296	0.0011	upregulated	3	7.18792	0.0008	upregulated	2	0.80264	0.4481	upregulated	2
REACTOME_TRIF_MEDIATED_TLR3_SIGNALING	Broad MSigDB - Canonical Pathways	12 out of 18	39.59					upregulated	1	1.73739	0.176					upregulated	6	5.01282	0.0067	upregulated	2	1.71781	0.1795	downregulated	1	4.3345	0.0131	upregulated	3	4.56685	0.0104					upregulated	5	2.26343	0.104	upregulated	2	3.76642	0.0231	downregulated	1	1.4171	0.2424	upregulated	7
hormone biosynthetic process	GO	11 out of 18	39.5841	upregulated	1	2.27554	0.1027					downregulated	1	3.00958	0.0493	upregulated	2	1.86797	0.1544	upregulated	3	5.78359	0.0031					downregulated	2	5.60381	0.0037									upregulated	1	4.15872	0.0156	downregulated	2	5.28945	0.005	upregulated	2
response to amyloid-beta	GO	8 out of 18	39.5773													upregulated	3	3.06378	0.0467																	upregulated	2	2.97676	0.051					upregulated	3	5.14136	0.0058	upregulated	5
nuclear transcription factor complex	GO	15 out of 18	39.5455	upregulated	2	0.529643	0.5888	downregulated	1	3.88951	0.0205	downregulated	1	0.821973	0.4396	upregulated	11	1.7711	0.1701	upregulated	4	2.0713	0.126	downregulated	1	3.30437	0.0367	upregulated	7	5.97359	0.0025					upregulated	6	3.30084	0.0369	upregulated	1	0.088754	0.9151	downregulated	2	4.20954	0.0149	downregulated	3
REACTOME_METABOLISM_OF_AMINO_ACIDS_AND_DERIVATIVES	Broad MSigDB - Canonical Pathways	16 out of 18	39.527	upregulated	3	1.76039	0.172	downregulated	1	1.0593	0.3467	downregulated	2	3.88956	0.0205	downregulated	4	1.31574	0.2683	downregulated	2	2.05832	0.1277	upregulated	1	1.3498	0.2593	upregulated	2	0.206033	0.8138					upregulated	9	6.42801	0.0016	downregulated	1	1.55451	0.2113	upregulated	7	1.66008	0.1901	upregulated	10
bone remodeling	GO	9 out of 18	39.4861	downregulated	2	7.88601	0.0004					upregulated	1	1.56291	0.2095	downregulated	3	5.50136	0.0041									upregulated	2	5.35374	0.0047					downregulated	2	6.97334	0.0009					upregulated	1	1.02916	0.3573	upregulated	2
cerebellar Purkinje cell layer morphogenesis	GO	9 out of 18	39.4786	upregulated	1	3.27874	0.0377									upregulated	2	1.2071	0.2991	upregulated	1	2.43376	0.0877					downregulated	2	9.86163	5.20E-05					upregulated	2	2.14993	0.1165	upregulated	1	2.37537	0.093	downregulated	2	9.86163	5.20E-05
cellular response to nerve growth factor stimulus	GO	9 out of 18	39.4418	upregulated	2	3.09471	0.0453					downregulated	1	1.89732	0.15	downregulated	3	3.75122	0.0235									upregulated	2	5.02501	0.0066					downregulated	3	3.26622	0.0382					downregulated	3	7.24408	0.0007	upregulated	4
response to nerve growth factor	GO	9 out of 18	39.4418	upregulated	2	3.09471	0.0453					downregulated	1	1.89732	0.15	downregulated	3	3.75122	0.0235									upregulated	2	5.02501	0.0066					downregulated	3	3.26622	0.0382					downregulated	3	7.24408	0.0007	upregulated	4
positive regulation of protein localization to endosome	GO	9 out of 18	39.4039	upregulated	1	2.13529	0.1182					upregulated	1	4.00837	0.0182	upregulated	3	8.34243	0.0002																	downregulated	1	3.15051	0.0428	upregulated	1	3.15051	0.0428	upregulated	1	1.55339	0.2115	upregulated	3
exocytic vesicle membrane	GO	11 out of 18	39.396	downregulated	2	4.02725	0.0178					upregulated	1	3.85096	0.0213	downregulated	5	3.93346	0.0196									upregulated	1	0.245239	0.7825	upregulated	1	5.23273	0.0053	downregulated	3	3.94646	0.0193					downregulated	1	1.6912	0.1843	upregulated	7
positive regulation of vascular endothelial cell proliferation	GO	7 out of 18	39.3796													upregulated	4	8.23414	0.0003																	upregulated	1	1.52747	0.2171	upregulated	1	6.38492	0.0017	upregulated	1	4.15409	0.0157	upregulated	3
platelet activation	GO	11 out of 18	39.3512									upregulated	3	6.1524	0.0021	upregulated	6	4.54772	0.0106									downregulated	1	1.91948	0.1467	downregulated	1	3.1573	0.0425	downregulated	2	2.63297	0.0719	downregulated	1	1.96537	0.1401	downregulated	1	0.828268	0.4368	downregulated	2
REACTOME_AQUAPORIN_MEDIATED_TRANSPORT	Broad MSigDB - Canonical Pathways	10 out of 18	39.3228	downregulated	1	2.68119	0.0685	downregulated	1	3.54315	0.0289					downregulated	5	7.84007	0.0004					upregulated	1	4.02141	0.0179	upregulated	3	6.07382	0.0023					downregulated	2	4.07839	0.0169					downregulated	1	1.90283	0.1491	upregulated	3
REACTOME_TRAF6_MEDIATED_INDUCTION_OF_NFKB_AND_MAP_KINASES_UPON_TLR7_8_OR_9_ACTIVATION	Broad MSigDB - Canonical Pathways	11 out of 18	39.3004	upregulated	1	0.525877	0.591									upregulated	6	3.37472	0.0342	upregulated	2	1.67716	0.1869	downregulated	1	4.32039	0.0133	upregulated	3	4.47673	0.0114					upregulated	5	2.17027	0.1141	upregulated	2	3.74	0.0238	downregulated	1	1.40479	0.2454	upregulated	10
receptor localization to synapse	GO	11 out of 18	39.2683	downregulated	1	3.01318	0.0491	upregulated	1	5.3885	0.0046					downregulated	4	7.78772	0.0004	upregulated	1	1.32339	0.2662					upregulated	1	0.911322	0.402					upregulated	3	2.45963	0.0855	downregulated	1	1.57666	0.2067	upregulated	1	1.83361	0.1598	upregulated	4
REACTOME_UNBLOCKING_OF_NMDA_RECEPTOR_GLUTAMATE_BINDING_AND_ACTIVATION	Broad MSigDB - Canonical Pathways	7 out of 18	39.2194													downregulated	4	9.53072	7.30E-05									upregulated	1	3.33688	0.0355					downregulated	3	9.17878	0.0001	downregulated	1	2.37584	0.0929	upregulated	2	6.01981	0.0024
REACTOME_MYD88_MAL_CASCADE_INITIATED_ON_PLASMA_MEMBRANE	Broad MSigDB - Canonical Pathways	11 out of 18	39.2147	upregulated	1	0.497526	0.608									upregulated	7	3.34368	0.0353	upregulated	2	1.6074	0.2004	downregulated	1	4.23972	0.0144	upregulated	3	4.32148	0.0133					downregulated	1	1.60658	0.2006	upregulated	2	3.58952	0.0276	downregulated	1	1.33488	0.2632	upregulated	10
phosphatidylinositol phosphate binding	GO	11 out of 18	39.137	downregulated	2	1.83583	0.1595					upregulated	1	1.13549	0.3213	upregulated	12	2.48535	0.0833	downregulated	1	0.530859	0.5881					downregulated	2	4.46652	0.0115					upregulated	8	2.64106	0.0713	downregulated	1	1.30037	0.2724	upregulated	3	1.19033	0.3041	upregulated	12
REACTOME_PHASE1_FUNCTIONALIZATION_OF_COMPOUNDS	Broad MSigDB - Canonical Pathways	11 out of 18	39.1062					downregulated	1	3.9621	0.019	upregulated	1	3.45758	0.0315	downregulated	5	7.66183	0.0005	upregulated	1	3.9621	0.019					downregulated	1	1.12758	0.3238	downregulated	1	4.9965	0.0068	upregulated	3	4.4879	0.0112					downregulated	1	0.972749	0.378	upregulated	4
PID_IL2_STAT5_PATHWAY	Broad MSigDB - Canonical Pathways	11 out of 18	39.0642	upregulated	1	4.70268	0.0091	upregulated	1	1.94055	0.1436					upregulated	4	5.56829	0.0038	upregulated	1	3.66254	0.0257					upregulated	1	4.02163	0.0179					upregulated	1	5.21171	0.0055					upregulated	2	5.97996	0.0025	upregulated	2
REACTOME_DEPOSITION_OF_NEW_CENPA_CONTAINING_NUCLEOSOMES_AT_THE_CENTROMERE	Broad MSigDB - Canonical Pathways	15 out of 18	38.9329	upregulated	1	1.5683	0.2084	upregulated	1	4.2071	0.0149	upregulated	1	1.5557	0.211	downregulated	4	6.81128	0.0011	upregulated	1	1.28894	0.2756	upregulated	1	3.40502	0.0332	upregulated	1	2.28385	0.1019	downregulated	1	3.16014	0.0424	downregulated	2	2.33736	0.0966	downregulated	1	1.89151	0.1508	downregulated	1	2.30517	0.0997	downregulated	1
REACTOME_MHC_CLASS_II_ANTIGEN_PRESENTATION	Broad MSigDB - Canonical Pathways	10 out of 18	38.9272	downregulated	2	3.88392	0.0206									upregulated	8	2.82899	0.0591	upregulated	1	0.694334	0.4994					upregulated	2	3.27245	0.0379					downregulated	3	4.05486	0.0173					upregulated	5	4.78095	0.0084	upregulated	7
SIG_PIP3_SIGNALING_IN_CARDIAC_MYOCTES	Broad MSigDB - Canonical Pathways	11 out of 18	38.875									upregulated	1	1.19089	0.3039	upregulated	5	3.56576	0.0283	upregulated	2	1.37306	0.2533	upregulated	1	3.43248	0.0323	upregulated	1	0.605557	0.5458					upregulated	3	4.48082	0.0113					downregulated	1	1.90103	0.1494	upregulated	6
negative regulation of mRNA catabolic process	GO	9 out of 18	38.867													upregulated	5	3.20847	0.0404									downregulated	1	1.61762	0.1984									upregulated	3	7.03358	0.0009	upregulated	2	3.03246	0.0482	upregulated	6
polyol metabolic process	GO	11 out of 18	38.8207													downregulated	5	2.55358	0.0778	downregulated	1	1.49516	0.2242	upregulated	3	8.17436	0.0003	downregulated	2	3.49616	0.0303	upregulated	1	3.13879	0.0433	downregulated	4	5.17581	0.0057	downregulated	1	2.17303	0.1138	upregulated	1	2.17303	0.1138	downregulated	2
calcineurin-mediated signaling	GO	9 out of 18	38.7395	downregulated	1	2.31905	0.0984					downregulated	1	2.84727	0.058	downregulated	4	8.22574	0.0003	downregulated	1	2.23495	0.107													downregulated	2	4.92297	0.0073					downregulated	2	6.437	0.0016	downregulated	1
cell communication involved in cardiac conduction	GO	8 out of 18	38.7141					upregulated	1	2.16592	0.1146	downregulated	1	3.70119	0.0247	downregulated	3	3.9017	0.0202									downregulated	1	3.81896	0.022					upregulated	1	6.39775	0.0017					downregulated	2	8.20597	0.0003	upregulated	2
negative regulation of amyloid precursor protein catabolic process	GO	7 out of 18	38.7141													downregulated	2	5.43039	0.0044																	downregulated	1	3.98218	0.0186	upregulated	1	2.85398	0.0576					downregulated	2
defense response to virus	GO	12 out of 18	38.7056	upregulated	2	1.28623	0.2763	upregulated	1	1.28806	0.2758					upregulated	12	4.60546	0.01	upregulated	2	2.62121	0.0727					downregulated	1	1.58864	0.2042					upregulated	4	0.987042	0.3727	upregulated	3	2.55482	0.0777	upregulated	4	2.29221	0.101	upregulated	14
morphogenesis of embryonic epithelium	GO	16 out of 18	38.6725	upregulated	3	2.03328	0.1309	downregulated	1	2.29451	0.1008	upregulated	1	1.16901	0.3107	upregulated	16	3.35516	0.0349	upregulated	3	1.86184	0.1554	downregulated	1	1.4267	0.2401	upregulated	6	3.20873	0.0404					upregulated	3	2.13008	0.1188	upregulated	1	0.379487	0.6842	upregulated	3	0.850135	0.4274	upregulated	6
negative regulation of cysteine-type endopeptidase activity	GO	12 out of 18	38.6408	upregulated	1	0.886579	0.4121	upregulated	2	3.67139	0.0254	upregulated	1	1.03109	0.3566	upregulated	8	6.0036	0.0025	downregulated	1	3.47444	0.031	upregulated	1	1.78149	0.1684	upregulated	1	0.488508	0.6135					downregulated	1	0.471808	0.6239	upregulated	1	0.96657	0.3804	upregulated	5	4.75175	0.0086	upregulated	7
REACTOME_CRMPS_IN_SEMA3A_SIGNALING	Broad MSigDB - Canonical Pathways	8 out of 18	38.5992									upregulated	1	5.02768	0.0066	upregulated	3	3.27566	0.0378																	upregulated	2	5.47045	0.0042									upregulated	2
presynaptic membrane	GO	12 out of 18	38.5953	downregulated	1	1.59802	0.2023					downregulated	1	2.07683	0.1253	downregulated	5	2.7296	0.0652	upregulated	1	1.03341	0.3558					downregulated	2	4.61381	0.0099					downregulated	3	2.85157	0.0578					upregulated	3	4.37747	0.0126	downregulated	2
REACTOME_ADHERENS_JUNCTIONS_INTERACTIONS	Broad MSigDB - Canonical Pathways	11 out of 18	38.3676	upregulated	1	2.66166	0.0698									upregulated	5	7.69893	0.0005	upregulated	2	3.07581	0.0462					upregulated	1	3.05906	0.0469					upregulated	2	3.38283	0.034	upregulated	1	3.58025	0.0279	upregulated	2	5.89179	0.0028	upregulated	3
endosomal transport	GO	13 out of 18	38.3275	downregulated	1	0.786574	0.4554					downregulated	2	1.86355	0.1551	upregulated	9	0.792216	0.4528	downregulated	2	1.15225	0.3159					downregulated	2	1.04831	0.3505					downregulated	4	2.7929	0.0612	downregulated	1	0.537805	0.584	upregulated	10	7.9681	0.0003	upregulated	13
PID_IL2_PI3K_PATHWAY	Broad MSigDB - Canonical Pathways	10 out of 18	38.3115					upregulated	1	1.65596	0.1909					upregulated	5	6.30441	0.0018									upregulated	1	3.8976	0.0203					upregulated	2	5.08052	0.0062	downregulated	1	3.02085	0.0488	upregulated	1	2.51138	0.0812	upregulated	5
REACTOME_HEPARAN_SULFATE_HEPARIN_HS_GAG_METABOLISM	Broad MSigDB - Canonical Pathways	11 out of 18	38.2484	upregulated	1	1.51236	0.2204	upregulated	1	2.37204	0.0933					upregulated	4	4.88271	0.0076									upregulated	1	0.528996	0.5892					upregulated	3	5.56321	0.0038	upregulated	2	3.83258	0.0217	upregulated	4	6.14496	0.0021	upregulated	4
PID_SMAD2_3NUCLEAR_PATHWAY	Broad MSigDB - Canonical Pathways	11 out of 18	38.2423	upregulated	2	4.2151	0.0148	downregulated	1	4.71113	0.009					downregulated	3	3.91585	0.0199	upregulated	3	2.86109	0.0572	downregulated	1	4.18937	0.0152	downregulated	1	4.41101	0.0121					upregulated	3	3.07052	0.0464	upregulated	1	1.69959	0.1828	downregulated	1	5.10115	0.0061	upregulated	1
neutrophil migration	GO	13 out of 18	38.0943	downregulated	1	2.0766	0.1254	upregulated	1	1.37984	0.2516					upregulated	7	2.90044	0.055	upregulated	1	1.04493	0.3517					upregulated	2	1.07215	0.3423	upregulated	1	2.01369	0.1335	upregulated	4	4.1884	0.0152	upregulated	1	2.14438	0.1171	upregulated	3	2.43089	0.088	upregulated	6
dendritic spine head	GO	5 out of 18	38.0626									downregulated	1	5.47045	0.0042	downregulated	3	7.03398	0.0009																	downregulated	3	10.85	1.90E-05
RNA polymerase II distal enhancer sequence-specific DNA binding	GO	12 out of 18	38.0588													upregulated	8	3.29418	0.0371	upregulated	2	1.7975	0.1657	downregulated	1	4.08469	0.0168	upregulated	2	2.08695	0.1241	downregulated	1	2.33311	0.097	upregulated	4	1.78621	0.1676	downregulated	1	1.21243	0.2975	upregulated	5	6.2497	0.0019	upregulated	8
neurotransmitter metabolic process	GO	14 out of 18	38.0397	upregulated	2	2.15371	0.1161	downregulated	1	3.49464	0.0304	upregulated	1	1.22852	0.2927	downregulated	3	4.53753	0.0107	upregulated	2	3.34632	0.0352	upregulated	1	1.37516	0.2528	downregulated	1	3.07189	0.0463					upregulated	1	0.132059	0.8763					downregulated	2	6.89435	0.001	upregulated	4
cleavage furrow	GO	10 out of 18	38.0172									upregulated	1	2.67796	0.0687	upregulated	5	7.61604	0.0005	downregulated	1	1.4701	0.2299					downregulated	1	1.34362	0.2609					upregulated	1	3.4227	0.0326	upregulated	1	3.02841	0.0484	downregulated	1	1.15111	0.3163	upregulated	3
cerebellar Purkinje cell layer formation	GO	7 out of 18	38.0092	upregulated	1	3.3642	0.0346													upregulated	1	2.51704	0.0807					downregulated	2	10.4161	3.00E-05									upregulated	1	2.63239	0.0719	downregulated	2	10.4161	3.00E-05
desmosome organization	GO	7 out of 18	38.0038									downregulated	1	4.75298	0.0086	downregulated	2	6.68942	0.0012	upregulated	2	5.04936	0.0064					downregulated	1	4.94326	0.0071													downregulated	2	10.5313	2.70E-05	upregulated	1
positive regulation of plasma membrane bounded cell projection assembly	GO	11 out of 18	37.9939	upregulated	1	1.79347	0.1664									upregulated	9	2.70828	0.0667	upregulated	1	1.04209	0.3527					upregulated	5	6.00355	0.0025					upregulated	4	4.28386	0.0138	upregulated	2	2.47781	0.0839	upregulated	2	1.09434	0.3348	upregulated	6
endosome membrane	GO	14 out of 18	37.9559	downregulated	2	1.87358	0.1536	upregulated	1	0.574389	0.563	upregulated	3	2.53912	0.0789	upregulated	11	2.01517	0.1333	upregulated	3	1.91027	0.148	upregulated	2	4.49162	0.0112	upregulated	3	2.54949	0.0781					downregulated	3	1.19257	0.3034	upregulated	3	2.1178	0.1203	downregulated	1	0.740859	0.4767	upregulated	11
cellular response to leukemia inhibitory factor	GO	14 out of 18	37.9551	upregulated	3	1.98571	0.1373	downregulated	1	1.06373	0.3452	upregulated	1	0.347294	0.7066	upregulated	7	3.33477	0.0356	upregulated	3	1.94863	0.1425					upregulated	4	6.65979	0.0013	upregulated	1	1.51072	0.2208	upregulated	3	3.11337	0.0445	upregulated	1	0.995675	0.3695	downregulated	2	1.21999	0.2952	upregulated	12
cell aging	GO	10 out of 18	37.9227	upregulated	3	7.05272	0.0009	downregulated	1	3.03277	0.0482	upregulated	1	0.995101	0.3697	upregulated	7	4.95291	0.0071	downregulated	1	2.33266	0.097	upregulated	1	2.02468	0.132													upregulated	1	2.04801	0.129	upregulated	3	5.35449	0.0047
PID_TXA2PATHWAY	Broad MSigDB - Canonical Pathways	11 out of 18	37.9118	upregulated	1	2.27099	0.1032	upregulated	1	1.38079	0.2514	upregulated	3	5.34939	0.0048	upregulated	9	8.58704	0.0002					upregulated	1	3.85108	0.0213	upregulated	1	1.63051	0.1958					downregulated	2	3.62522	0.0266	upregulated	2	3.36455	0.0346	upregulated	2	1.77416	0.1696	upregulated	1
regulation of JNK cascade	GO	15 out of 18	37.8922	downregulated	4	4.06957	0.0171	upregulated	1	2.0798	0.125	upregulated	1	0.555445	0.5738	upregulated	16	3.36539	0.0345	downregulated	1	0.927655	0.3955					upregulated	3	2.21633	0.109					downregulated	2	3.58819	0.0276					downregulated	3	2.73202	0.0651	upregulated	7
positive regulation of protein localization to nucleus	GO	10 out of 18	37.8744									upregulated	1	0.840462	0.4315	upregulated	9	6.30273	0.0018	upregulated	4	4.18169	0.0153					upregulated	1	3.0072	0.0494					downregulated	3	4.78519	0.0084	upregulated	3	2.51828	0.0806	upregulated	2	1.47451	0.2289	upregulated	6
NABA_ECM_AFFILIATED	Broad MSigDB - Canonical Pathways	14 out of 18	37.8641	downregulated	1	1.07939	0.3398									upregulated	10	4.20351	0.0149	downregulated	1	1.51589	0.2196	downregulated	1	2.74003	0.0646	upregulated	4	3.71137	0.0244					upregulated	4	3.73464	0.0239	upregulated	1	0.620333	0.5378	downregulated	3	4.13305	0.016	downregulated	3
biomineral tissue development	GO	9 out of 18	37.8619									upregulated	4	7.88612	0.0004	upregulated	4	3.76781	0.0231	upregulated	2	1.9101	0.1481													upregulated	3	1.91442	0.1474					upregulated	2	2.58701	0.0752	upregulated	4
vesicle organization	GO	13 out of 18	37.8581	downregulated	1	1.56974	0.2081	upregulated	1	0.492398	0.6112	upregulated	1	1.24817	0.287	upregulated	15	4.88559	0.0076	upregulated	5	3.21327	0.0402	upregulated	1	3.25585	0.0385	upregulated	4	2.54957	0.0781					upregulated	6	2.58321	0.0755	upregulated	1	0.0226167	0.9776	upregulated	8	4.02469	0.0179	downregulated	4
negative regulation of intrinsic apoptotic signaling pathway	GO	11 out of 18	37.8447													upregulated	11	8.46343	0.0002	upregulated	1	0.988117	0.3723					downregulated	2	3.7943	0.0225					upregulated	2	0.290035	0.7482	downregulated	3	7.23228	0.0007	upregulated	3	1.76476	0.1712	downregulated	2
pigmentation	GO	12 out of 18	37.8092	upregulated	3	2.61662	0.073					downregulated	1	1.79949	0.1654	upregulated	8	7.50923	0.0005	upregulated	4	5.03489	0.0065	upregulated	1	4.11837	0.0163	upregulated	1	1.83418	0.1597									upregulated	1	0.968895	0.3795	upregulated	2	1.63525	0.1949	upregulated	2
oxidoreductase activity, acting on the CH-NH2 group of donors, oxygen as acceptor	GO	9 out of 18	37.8034					downregulated	1	5.11939	0.006	upregulated	1	3.6377	0.0263	upregulated	4	7.31682	0.0007					upregulated	1	4.46877	0.0115													upregulated	1	1.5031	0.2224					upregulated	1
REACTOME_STRIATED_MUSCLE_CONTRACTION	Broad MSigDB - Canonical Pathways	9 out of 18	37.751	upregulated	1	2.02545	0.1319									upregulated	2	5.37472	0.0046									upregulated	1	5.10209	0.0061					upregulated	1	1.166	0.3116	downregulated	1	2.17778	0.1133	upregulated	2	5.79377	0.003	upregulated	3
cyclin binding	GO	7 out of 18	37.7126	upregulated	2	5.81991	0.003									upregulated	5	11.0279	1.60E-05	downregulated	1	4.15407	0.0157													downregulated	2	4.00192	0.0183	downregulated	1	2.98003	0.0508	upregulated	2	1.14202	0.3192
regulation of extracellular matrix organization	GO	11 out of 18	37.7086	upregulated	1	1.61225	0.1994					upregulated	1	1.20416	0.2999	upregulated	8	10.6833	2.30E-05					upregulated	1	3.29806	0.037	upregulated	3	2.83397	0.0588					upregulated	1	0.965141	0.3809	upregulated	1	4.96959	0.0069	upregulated	1	2.04698	0.1291	upregulated	5
establishment or maintenance of monopolar cell polarity	GO	10 out of 18	37.6902									upregulated	1	1.83766	0.1592	upregulated	1	2.03755	0.1303	upregulated	1	2.18053	0.113					upregulated	2	2.70157	0.0671					upregulated	1	1.27796	0.2786	upregulated	2	5.27318	0.0051					upregulated	3
response to ischemia	GO	10 out of 18	37.6742	upregulated	1	1.5933	0.2033									upregulated	3	4.94858	0.0071									downregulated	1	5.17886	0.0056	downregulated	1	3.47443	0.031	downregulated	1	0.998962	0.3683	downregulated	1	2.27125	0.1032	downregulated	2	5.10845	0.006	upregulated	1
macrophage migration	GO	9 out of 18	37.6294	upregulated	1	1.78064	0.1685									upregulated	3	3.5999	0.0273									upregulated	1	1.29008	0.2752					upregulated	3	7.3381	0.0007					upregulated	2	2.56777	0.0767	upregulated	4
cyclin-dependent protein serine/threonine kinase regulator activity	GO	10 out of 18	37.5973	upregulated	4	12.5698	3.50E-06	downregulated	1	2.12801	0.1191					upregulated	3	1.17872	0.3077	upregulated	2	4.90153	0.0074					downregulated	2	2.9402	0.0529					upregulated	1	1.51678	0.2194	downregulated	1	2.59189	0.0749	upregulated	1	3.8478	0.0213
low-density lipoprotein particle binding	GO	9 out of 18	37.589	upregulated	2	6.45595	0.0016					upregulated	1	2.56346	0.077					upregulated	2	5.66748	0.0035					upregulated	1	3.49692	0.0303					upregulated	1	3.30639	0.0366					upregulated	1	3.14447	0.0431	downregulated	1
mitochondrion organization	GO	14 out of 18	37.5429	upregulated	5	1.46288	0.2316	upregulated	4	2.49964	0.0821	downregulated	1	0.240992	0.7858	upregulated	14	4.26031	0.0141	upregulated	5	1.02624	0.3584	downregulated	2	5.52566	0.004	upregulated	6	1.43505	0.2381					upregulated	11	4.45199	0.0117	downregulated	2	2.39111	0.0915	upregulated	10	3.51414	0.0298	upregulated	14
PID_SYNDECAN_4_PATHWAY	Broad MSigDB - Canonical Pathways	10 out of 18	37.5408	downregulated	1	2.10338	0.122	upregulated	1	4.2979	0.0136					upregulated	3	4.97006	0.0069	upregulated	2	9.43038	8.00E-05					downregulated	1	2.76332	0.0631					upregulated	1	2.55988	0.0773	downregulated	1	2.87763	0.0563	upregulated	1	3.40502	0.0332	downregulated	1
REACTOME_DOWNSTREAM_SIGNAL_TRANSDUCTION	Broad MSigDB - Canonical Pathways	13 out of 18	37.3748	upregulated	2	4.41856	0.0121	downregulated	1	2.73918	0.0646					downregulated	4	3.36233	0.0347	upregulated	4	5.51286	0.004					upregulated	1	2.9399	0.0529	upregulated	1	1.43199	0.2388	downregulated	3	4.88177	0.0076	upregulated	1	1.34291	0.2611	downregulated	2	3.22609	0.0397	upregulated	3
transferase activity, transferring acyl groups	GO	12 out of 18	37.3726	upregulated	2	1.79179	0.1667	upregulated	2	1.33918	0.2621	upregulated	5	4.62176	0.0098	upregulated	20	6.78577	0.0011	upregulated	3	3.70768	0.0245	downregulated	1	1.37423	0.253	downregulated	2	1.63557	0.1948					upregulated	5	2.00187	0.1351	upregulated	4	2.07831	0.1251	upregulated	5	2.32056	0.0982	upregulated	9
PID_NFAT_3PATHWAY	Broad MSigDB - Canonical Pathways	10 out of 18	37.3518	upregulated	2	2.52033	0.0804									downregulated	5	4.10208	0.0165	downregulated	1	1.06514	0.3447	upregulated	1	3.64526	0.0261									downregulated	2	3.72575	0.0241	downregulated	1	1.36483	0.2554	downregulated	2	3.92578	0.0197	upregulated	5
REACTOME_THROMBIN_SIGNALLING_THROUGH_PROTEINASE_ACTIVATED_RECEPTORS_PARS	Broad MSigDB - Canonical Pathways	11 out of 18	37.3303	upregulated	1	2.98374	0.0506					upregulated	1	1.90707	0.1485	upregulated	3	2.33948	0.0964	upregulated	1	1.33893	0.2621	upregulated	1	4.42417	0.012	upregulated	3	7.25917	0.0007					downregulated	2	4.8571	0.0078					upregulated	1	0.445744	0.6403	upregulated	2
stem cell population maintenance	GO	14 out of 18	37.3146	downregulated	2	2.16865	0.1143	upregulated	1	2.35789	0.0946	upregulated	4	5.25798	0.0052	upregulated	9	1.74307	0.175	upregulated	2	0.93274	0.3935					upregulated	3	2.05807	0.1277					upregulated	2	0.530161	0.5885	upregulated	1	1.86552	0.1548	downregulated	2	2.57527	0.0761	upregulated	5
axolemma	GO	11 out of 18	37.3029	upregulated	1	4.56277	0.0104	downregulated	1	3.10418	0.0449					downregulated	2	4.08047	0.0169	downregulated	1	2.22672	0.1079					downregulated	1	5.19906	0.0055					downregulated	1	2.13283	0.1185	downregulated	1	2.90344	0.0548	downregulated	1	1.88094	0.1524	downregulated	1
regulation of heart rate by cardiac conduction	GO	7 out of 18	37.2679									downregulated	1	3.82763	0.0218	downregulated	3	4.24055	0.0144									downregulated	1	3.81896	0.022					upregulated	1	6.52558	0.0015					downregulated	2	8.20597	0.0003	upregulated	2
PID_RHOA_REG_PATHWAY	Broad MSigDB - Canonical Pathways	11 out of 18	37.261					upregulated	1	5.98785	0.0025	upregulated	1	1.39671	0.2474	upregulated	3	3.80057	0.0224	upregulated	1	1.22036	0.2951					upregulated	1	2.68907	0.0679					downregulated	4	4.55877	0.0105	upregulated	1	0.575105	0.5626	upregulated	1	1.13315	0.322	upregulated	5
PID_AJDISS_2PATHWAY	Broad MSigDB - Canonical Pathways	10 out of 18	37.2105	upregulated	3	5.47969	0.0042					downregulated	1	3.12269	0.044	upregulated	4	2.65624	0.0702	upregulated	1	1.71559	0.1799					downregulated	1	3.38749	0.0338									upregulated	1	5.11831	0.006	downregulated	2	4.0956	0.0166	upregulated	3
PID_AP1_PATHWAY	Broad MSigDB - Canonical Pathways	12 out of 18	37.1782									upregulated	1	1.75303	0.1732	upregulated	9	8.58485	0.0002	upregulated	2	2.02908	0.1315	downregulated	1	4.3345	0.0131	upregulated	2	1.70092	0.1825					downregulated	3	2.90677	0.0547	downregulated	2	5.03012	0.0065	upregulated	1	0.0604688	0.9413	upregulated	7
PID_TCR_PATHWAY	Broad MSigDB - Canonical Pathways	10 out of 18	37.1415	upregulated	1	2.2157	0.1091	upregulated	1	1.2757	0.2792					upregulated	9	3.31323	0.0364	upregulated	2	3.20766	0.0405					upregulated	3	2.82107	0.0595					downregulated	1	2.40498	0.0903	upregulated	1	1.61489	0.1989	downregulated	1	1.91491	0.1474	upregulated	7
kinase activator activity	GO	11 out of 18	37.1408	upregulated	3	5.95094	0.0026					upregulated	1	2.32648	0.0976	upregulated	9	6.75722	0.0012					downregulated	1	2.29197	0.1011	downregulated	1	0.757549	0.4688					upregulated	1	3.07189	0.0463	upregulated	1	4.88232	0.0076	upregulated	3	1.49943	0.2233	upregulated	4
tube formation	GO	15 out of 18	37.0933	upregulated	2	1.03777	0.3542	downregulated	1	2.29932	0.1003	upregulated	1	1.1732	0.3094	upregulated	17	4.12205	0.0162	upregulated	2	1.73604	0.1762	downregulated	1	1.43111	0.239	upregulated	6	3.22914	0.0396					downregulated	2	0.685761	0.5037	upregulated	2	0.739638	0.4773	upregulated	3	0.707692	0.4928	upregulated	6
PID_ATF2_PATHWAY	Broad MSigDB - Canonical Pathways	11 out of 18	37.0676	upregulated	1	4.19914	0.015									upregulated	5	4.08421	0.0168	upregulated	3	3.94738	0.0193	downregulated	1	4.52165	0.0109	upregulated	3	3.62297	0.0267					downregulated	1	1.86356	0.1551					upregulated	2	2.00618	0.1345	upregulated	4
PID_TNF_PATHWAY	Broad MSigDB - Canonical Pathways	10 out of 18	37.0524	downregulated	1	2.09558	0.123									upregulated	7	4.96219	0.007					upregulated	1	2.28255	0.102	upregulated	2	3.68119	0.0252					upregulated	1	1.02526	0.3587	upregulated	1	1.9437	0.1432	downregulated	1	1.7916	0.1667	upregulated	7
positive regulation of reactive oxygen species metabolic process	GO	11 out of 18	37.0458	upregulated	2	2.33358	0.0969									downregulated	7	6.75855	0.0012	upregulated	4	3.94001	0.0194	upregulated	2	5.28152	0.0051	upregulated	2	0.535086	0.5856	downregulated	1	2.05089	0.1286	downregulated	2	3.19301	0.041	upregulated	1	0.209051	0.8114	upregulated	3	2.40665	0.0901	upregulated	7
REACTOME_MITOTIC_G2_G2_M_PHASES	Broad MSigDB - Canonical Pathways	15 out of 18	37.0374	upregulated	2	3.84142	0.0215	upregulated	1	1.36383	0.2557	upregulated	2	1.83943	0.1589	upregulated	3	3.06584	0.0466	upregulated	4	5.74363	0.0032	upregulated	2	5.03879	0.0065	downregulated	1	0.665455	0.514					upregulated	1	0.490085	0.6126	upregulated	2	4.5424	0.0106	upregulated	2	1.46132	0.2319	upregulated	2
PID_PI3K_PLC_TRK_PATHWAY	Broad MSigDB - Canonical Pathways	11 out of 18	37.0294	upregulated	1	2.56466	0.0769					upregulated	1	1.61544	0.1988	downregulated	1	2.96511	0.0516	upregulated	4	7.98189	0.0003	upregulated	1	4.04667	0.0175	upregulated	2	5.39549	0.0045					upregulated	1	2.17259	0.1139					downregulated	1	2.48611	0.0832	upregulated	2
REACTOME_NFKB_AND_MAP_KINASES_ACTIVATION_MEDIATED_BY_TLR4_SIGNALING_REPERTOIRE	Broad MSigDB - Canonical Pathways	11 out of 18	37.0066													upregulated	6	5.22581	0.0054	upregulated	2	1.7599	0.1721	downregulated	1	4.37808	0.0125	upregulated	3	4.65993	0.0095					downregulated	1	1.73184	0.177	upregulated	2	3.84823	0.0213	downregulated	1	1.45527	0.2333	upregulated	6
detoxification	GO	9 out of 18	36.9905	upregulated	1	2.01281	0.1336									upregulated	13	11.2041	1.40E-05	upregulated	2	2.10814	0.1215									upregulated	1	1.96261	0.1405	downregulated	5	7.32805	0.0007	downregulated	2	4.65133	0.0095	upregulated	2	0.346482	0.7072	upregulated	8
REACTOME_DOWNSTREAM_SIGNALING_OF_ACTIVATED_FGFR	Broad MSigDB - Canonical Pathways	13 out of 18	36.9095	upregulated	2	4.39589	0.0123	downregulated	1	2.72762	0.0654	upregulated	1	0.984173	0.3737	downregulated	5	4.4999	0.0111	upregulated	3	3.69066	0.025					upregulated	2	2.87704	0.0563					downregulated	3	4.70521	0.009	upregulated	1	1.28783	0.2759	downregulated	2	3.19653	0.0409	upregulated	4
cell-cell signaling involved in cardiac conduction	GO	7 out of 18	36.9081													downregulated	3	5.4885	0.0041									upregulated	1	2.78843	0.0615					upregulated	1	6.97757	0.0009					downregulated	1	4.74858	0.0087	upregulated	2
cell division site	GO	10 out of 18	36.9064									upregulated	1	2.42658	0.0883	upregulated	6	8.22154	0.0003	downregulated	1	1.24536	0.2878					upregulated	1	3.12069	0.0441					upregulated	2	3.07522	0.0462	upregulated	2	2.77387	0.0624	downregulated	1	0.941999	0.3898	upregulated	3
regulation of AMPA receptor activity	GO	11 out of 18	36.9027	downregulated	1	3.20024	0.0408	upregulated	1	6.07142	0.0023					downregulated	1	1.56319	0.2095																	downregulated	2	3.06636	0.0466	upregulated	1	1.32391	0.2661	upregulated	2	2.94221	0.0527	upregulated	2
regulation of hematopoietic progenitor cell differentiation	GO	7 out of 18	36.8641									upregulated	1	2.94298	0.0527	upregulated	5	4.43888	0.0118	downregulated	1	4.61562	0.0099																	upregulated	3	8.78104	0.0002	upregulated	2	5.62742	0.0036	upregulated	4
cellular extravasation	GO	10 out of 18	36.8306	downregulated	1	2.69699	0.0674					upregulated	1	2.76694	0.0629	downregulated	4	6.1307	0.0022									downregulated	2	3.77192	0.023					downregulated	2	4.49451	0.0112	upregulated	2	4.40515	0.0122	upregulated	2	3.8378	0.0215	downregulated	2
regulation of G-protein coupled receptor protein signaling pathway	GO	14 out of 18	36.8287					upregulated	1	0.796797	0.4508	downregulated	1	0.994063	0.3701	downregulated	4	2.08124	0.1248	upregulated	2	5.17006	0.0057					upregulated	1	0.127376	0.8804					downregulated	4	4.2481	0.0143	upregulated	1	0.79637	0.451	upregulated	8	7.70659	0.0004	downregulated	3
PID_EPHRINB_REV_PATHWAY	Broad MSigDB - Canonical Pathways	10 out of 18	36.8281					upregulated	1	1.9989	0.1355	upregulated	1	2.6017	0.0741	upregulated	4	4.43059	0.0119	upregulated	1	4.76537	0.0085					upregulated	2	7.1841	0.0008	downregulated	1	3.5517	0.0287	downregulated	1	2.435	0.0876									upregulated	1
bundle of His cell to Purkinje myocyte communication	GO	7 out of 18	36.8047					upregulated	1	3.0147	0.0491	downregulated	1	4.57786	0.0103	downregulated	1	2.82181	0.0595									downregulated	1	4.68191	0.0093													downregulated	2	9.98272	4.60E-05
carbohydrate biosynthetic process	GO	11 out of 18	36.7997													upregulated	3	1.14501	0.3182	downregulated	2	5.51674	0.004					downregulated	1	1.50471	0.2221	downregulated	1	2.38437	0.0921	upregulated	3	2.02409	0.1321	downregulated	1	1.25759	0.2843	upregulated	5	7.16834	0.0008	upregulated	4
lysosomal transport	GO	11 out of 18	36.7402	upregulated	1	0.539961	0.5828					upregulated	1	1.36288	0.2559	upregulated	3	0.669697	0.5119	upregulated	3	3.09516	0.0453	upregulated	1	4.12985	0.0161	upregulated	2	1.84479	0.1581					downregulated	3	4.00805	0.0182	downregulated	1	1.49087	0.2252	upregulated	4	3.73028	0.024	upregulated	7
REACTOME_SIGNALING_BY_THE_B_CELL_RECEPTOR_BCR	Broad MSigDB - Canonical Pathways	10 out of 18	36.7385	upregulated	2	3.99412	0.0184					downregulated	1	1.23929	0.2896	upregulated	10	3.85172	0.0212	upregulated	4	4.92787	0.0072					upregulated	2	2.65261	0.0705					upregulated	5	2.02204	0.1324	upregulated	5	6.8458	0.0011	downregulated	1	1.37181	0.2536	upregulated	9
vasodilation	GO	9 out of 18	36.7365					upregulated	1	3.2418	0.0391	downregulated	1	4.55693	0.0105	upregulated	5	3.48483	0.0307					upregulated	1	1.98691	0.1371									upregulated	2	1.63694	0.1946					upregulated	3	2.37958	0.0926	upregulated	6
positive regulation of leukocyte apoptotic process	GO	10 out of 18	36.704	upregulated	1	1.76921	0.1705									upregulated	6	9.58959	6.80E-05	upregulated	1	1.34708	0.26					upregulated	1	1.82571	0.1611													upregulated	2	2.03889	0.1302	upregulated	3
response to fibroblast growth factor	GO	12 out of 18	36.6956									upregulated	1	2.55605	0.0776	downregulated	2	2.20445	0.1103	downregulated	2	4.4458	0.0117					upregulated	2	1.33962	0.2619					upregulated	4	3.49699	0.0303					upregulated	2	2.74328	0.0644	upregulated	4
REACTOME_DNA_STRAND_ELONGATION	Broad MSigDB - Canonical Pathways	10 out of 18	36.6926	upregulated	2	6.60608	0.0014	upregulated	1	3.79425	0.0225	upregulated	1	2.15317	0.1161	upregulated	6	9.39552	8.30E-05									upregulated	1	1.76298	0.1715					upregulated	3	3.63615	0.0264					upregulated	2	3.44055	0.032	upregulated	1
protein serine/threonine phosphatase complex	GO	9 out of 18	36.678													downregulated	3	5.07931	0.0062	upregulated	4	7.81172	0.0004					upregulated	1	1.06089	0.3461					downregulated	1	2.67875	0.0686	upregulated	1	1.82714	0.1609	downregulated	2	7.06073	0.0009	downregulated	1
PID_ERBB2_ERBB3_PATHWAY	Broad MSigDB - Canonical Pathways	10 out of 18	36.6399	upregulated	2	2.66311	0.0697									upregulated	1	0.973428	0.3778	upregulated	2	3.40015	0.0334	downregulated	1	4.79685	0.0083	upregulated	2	3.87227	0.0208					upregulated	4	6.21027	0.002									upregulated	3
synaptic vesicle exocytosis	GO	10 out of 18	36.6239	downregulated	2	6.08939	0.0023					downregulated	1	2.48688	0.0832	upregulated	7	5.62416	0.0036	upregulated	1	0.962662	0.3819					upregulated	4	6.51889	0.0015					upregulated	4	2.43339	0.0877					upregulated	2	3.44355	0.032	upregulated	2
positive regulation of response to wounding	GO	9 out of 18	36.6138	upregulated	1	2.19116	0.1118	downregulated	1	3.17262	0.0419	upregulated	1	0.906097	0.4041	upregulated	8	9.7745	5.70E-05	upregulated	4	8.12358	0.0003					upregulated	3	4.63492	0.0097																	upregulated	3
negative regulation of cellular protein localization	GO	13 out of 18	36.6072	upregulated	3	2.37883	0.0927					downregulated	2	2.51977	0.0805	upregulated	9	5.08672	0.0062	upregulated	2	1.37699	0.2523					upregulated	1	1.28027	0.278					upregulated	4	7.05816	0.0009	downregulated	1	0.803833	0.4476	upregulated	3	1.31198	0.2693	upregulated	6
cyclosporin A binding	GO	9 out of 18	36.5628									upregulated	1	2.90981	0.0545	downregulated	2	5.33086	0.0048	upregulated	1	2.75094	0.0639					upregulated	1	3.35673	0.0348					downregulated	1	3.91774	0.0199					downregulated	1	4.63085	0.0097	downregulated	1
blood coagulation	GO	12 out of 18	36.5447	upregulated	2	1.23788	0.29					upregulated	3	4.38356	0.0125	upregulated	10	4.39074	0.0124	upregulated	1	0.875105	0.4168					downregulated	1	1.34725	0.26	downregulated	1	2.5359	0.0792	upregulated	3	1.53067	0.2164	downregulated	1	1.38995	0.2491	downregulated	3	2.34825	0.0955	downregulated	3
positive regulation of anion transport	GO	11 out of 18	36.4611					downregulated	1	5.21126	0.0055	downregulated	1	2.47906	0.0838	upregulated	4	1.09147	0.3357	upregulated	1	1.49267	0.2248					downregulated	3	8.18457	0.0003	upregulated	1	3.51869	0.0296	upregulated	2	1.79239	0.1666	upregulated	1	0.501394	0.6057	upregulated	3	5.91717	0.0027	upregulated	5
cargo receptor activity	GO	12 out of 18	36.4562	upregulated	2	1.88295	0.1521	upregulated	1	2.74527	0.0642	upregulated	3	4.04903	0.0174	upregulated	7	2.66237	0.0698	upregulated	2	2.90705	0.0546					downregulated	1	0.920588	0.3983					upregulated	5	4.47095	0.0114					upregulated	1	1.68386	0.1857	upregulated	3
chaperone binding	GO	10 out of 18	36.3922	upregulated	4	4.08075	0.0169					upregulated	3	3.15899	0.0425	downregulated	3	2.72952	0.0653	upregulated	6	8.90267	0.0001					upregulated	2	0.682203	0.5055					downregulated	2	2.1867	0.1123	upregulated	3	4.20731	0.0149	downregulated	2	3.2209	0.0399	upregulated	6
PID_TGFBR_PATHWAY	Broad MSigDB - Canonical Pathways	12 out of 18	36.3806	upregulated	1	0.951928	0.386	downregulated	1	2.19877	0.1109					downregulated	2	5.81925	0.003	downregulated	1	3.76204	0.0232					upregulated	4	4.8908	0.0075					upregulated	1	0.433548	0.6482					downregulated	1	2.08447	0.1244	upregulated	5
epidermal cell differentiation	GO	12 out of 18	36.3714					upregulated	2	2.69613	0.0675	upregulated	2	3.53713	0.0291	upregulated	11	4.51538	0.0109	upregulated	3	2.32685	0.0976	downregulated	2	4.04742	0.0175	downregulated	1	2.30802	0.0995					upregulated	4	2.54926	0.0781	upregulated	2	1.32274	0.2664	downregulated	2	4.37644	0.0126	downregulated	3
regulation of vasoconstriction	GO	13 out of 18	36.3652									downregulated	1	3.82682	0.0218	upregulated	9	5.30827	0.005	downregulated	1	1.24234	0.2887					upregulated	2	0.923808	0.397	downregulated	2	5.8436	0.0029	downregulated	4	5.04524	0.0064	downregulated	1	1.41856	0.2421	downregulated	1	0.700886	0.4961	upregulated	5
regulation of intrinsic apoptotic signaling pathway	GO	13 out of 18	36.3592	upregulated	1	0.557215	0.5728	upregulated	1	0.664338	0.5146					upregulated	16	6.32468	0.0018	downregulated	1	1.35545	0.2578					downregulated	3	4.22968	0.0146					upregulated	5	0.984921	0.3735	downregulated	3	5.66168	0.0035	upregulated	6	3.26754	0.0381	upregulated	9
serine/threonine protein kinase complex	GO	11 out of 18	36.3275	upregulated	5	9.21766	9.90E-05	downregulated	1	1.35485	0.258					upregulated	9	3.06909	0.0465	upregulated	2	3.48476	0.0307					upregulated	4	4.42636	0.012					upregulated	3	2.40291	0.0905	upregulated	1	1.31485	0.2685	upregulated	3	3.11043	0.0446	upregulated	4
regulation of transmission of nerve impulse	GO	8 out of 18	36.3129									downregulated	1	4.03269	0.0177	upregulated	2	2.80074	0.0608																	upregulated	2	5.08318	0.0062	downregulated	1	5.75755	0.0032					upregulated	2
REACTOME_LIPOPROTEIN_METABOLISM	Broad MSigDB - Canonical Pathways	13 out of 18	36.2975	upregulated	1	2.54514	0.0785					upregulated	2	4.82823	0.008	upregulated	3	2.9696	0.0513	upregulated	1	2.16356	0.1149					upregulated	1	2.5075	0.0815	upregulated	1	3.9421	0.0194	upregulated	2	2.09857	0.1226	upregulated	1	2.21311	0.1094					upregulated	3
positive regulation of nitric oxide metabolic process	GO	10 out of 18	36.2754	downregulated	1	2.40431	0.0903									downregulated	4	6.24044	0.0019	upregulated	2	2.81517	0.0599	upregulated	1	6.12012	0.0022	upregulated	1	0.695107	0.499					downregulated	1	3.99096	0.0185					upregulated	1	2.0068	0.1344	upregulated	2
coagulation	GO	12 out of 18	36.2471	upregulated	2	1.22548	0.2936					upregulated	3	4.35917	0.0128	upregulated	10	4.32461	0.0132	upregulated	1	0.868207	0.4197					downregulated	1	1.33941	0.262	downregulated	1	2.52711	0.0799	upregulated	3	1.5097	0.221	downregulated	1	1.38205	0.2511	downregulated	3	2.3277	0.0975	downregulated	3
PID_VEGFR1_2_PATHWAY	Broad MSigDB - Canonical Pathways	12 out of 18	36.196	downregulated	1	1.26301	0.2828					upregulated	2	2.94967	0.0524	downregulated	2	2.14859	0.1166	upregulated	2	2.56876	0.0766					upregulated	3	3.9047	0.0201					downregulated	2	4.0648	0.0172	upregulated	3	5.32982	0.0048	downregulated	1	1.87393	0.1535	upregulated	4
RNA polymerase II activating transcription factor binding	GO	10 out of 18	36.184	upregulated	1	1.03194	0.3563	downregulated	1	2.85062	0.0578					downregulated	2	2.3708	0.0934	upregulated	2	2.82536	0.0593	downregulated	1	4.79685	0.0083	upregulated	5	11.6201	9.00E-06					downregulated	1	0.881284	0.4143					downregulated	1	2.51012	0.0813	downregulated	2
regulation of sensory perception of pain	GO	12 out of 18	36.1554	downregulated	1	3.42787	0.0325									downregulated	3	2.13825	0.1179	upregulated	1	1.5168	0.2194									upregulated	1	3.66555	0.0256	downregulated	1	2.43226	0.0878	upregulated	1	2.42974	0.0881	upregulated	2	6.58907	0.0014	downregulated	2
negative regulation of blood pressure	GO	9 out of 18	36.1122									upregulated	1	2.29131	0.1011	upregulated	6	8.12851	0.0003									upregulated	1	3.42254	0.0326	upregulated	1	3.70357	0.0246	upregulated	2	2.31027	0.0992					upregulated	5	9.10684	0.0001	upregulated	2
neural crest cell development	GO	13 out of 18	36.0863	upregulated	2	2.45968	0.0855					upregulated	1	0.812931	0.4436	upregulated	7	2.98543	0.0505	upregulated	5	5.75427	0.0032					upregulated	3	3.18574	0.0413					upregulated	1	1.75627	0.1727	upregulated	1	3.10577	0.0448	upregulated	2	2.02843	0.1315	upregulated	1
regulation of ERBB signaling pathway	GO	12 out of 18	36.0796	upregulated	1	1.92517	0.1459	upregulated	1	1.15926	0.3137	upregulated	2	2.40974	0.0898	upregulated	7	3.30394	0.0367									upregulated	3	6.2489	0.0019					downregulated	2	3.60872	0.0271	upregulated	1	1.66288	0.1896	upregulated	2	1.82221	0.1617	upregulated	5
PID_AURORA_B_PATHWAY	Broad MSigDB - Canonical Pathways	7 out of 18	36.0604	downregulated	1	3.44763	0.0318									upregulated	2	7.94741	0.0004									upregulated	1	4.73549	0.0088									upregulated	1	0.859509	0.4234	upregulated	2	5.42649	0.0044	upregulated	3
SNARE complex	GO	9 out of 18	36.0132	downregulated	2	6.13833	0.0022									upregulated	3	2.86745	0.0568	upregulated	1	1.36746	0.2548					downregulated	2	5.26036	0.0052					downregulated	2	3.72079	0.0242					upregulated	3	3.5412	0.029	upregulated	2
NABA_BASEMENT_MEMBRANES	Broad MSigDB - Canonical Pathways	10 out of 18	36.0106	upregulated	1	1.95162	0.142					upregulated	2	5.3555	0.0047	upregulated	2	1.97093	0.1393													upregulated	1	2.79386	0.0612	upregulated	1	4.63447	0.0097	upregulated	2	4.44175	0.0118					upregulated	1
kinase inhibitor activity	GO	11 out of 18	36.0076	upregulated	2	2.80708	0.0604	upregulated	2	4.25775	0.0142					upregulated	2	0.497165	0.6083					downregulated	1	2.48282	0.0835	downregulated	2	4.11067	0.0164					upregulated	3	3.62441	0.0267	downregulated	2	6.02042	0.0024	upregulated	1	0.959156	0.3832	downregulated	1
establishment or maintenance of epithelial cell apical/basal polarity	GO	13 out of 18	35.9954	upregulated	1	1.22256	0.2945	upregulated	1	3.75435	0.0234					downregulated	2	2.17306	0.1138	upregulated	1	1.52151	0.2184					upregulated	2	1.84427	0.1581					upregulated	1	0.864775	0.4211	upregulated	2	4.27842	0.0139	downregulated	1	1.6645	0.1893	upregulated	2
B cell activation	GO	10 out of 18	35.9756	upregulated	2	1.3186	0.2675					downregulated	1	1.25561	0.2849	upregulated	18	12.0523	5.80E-06	upregulated	1	2.15535	0.1159					downregulated	2	2.95148	0.0523					downregulated	4	5.10917	0.006					downregulated	1	2.46403	0.0851	upregulated	10
embryonic heart tube development	GO	14 out of 18	35.9723	upregulated	3	3.10448	0.0448	upregulated	1	2.98656	0.0505	upregulated	2	2.26838	0.1035	upregulated	6	1.4655	0.231	upregulated	3	2.74302	0.0644					upregulated	1	0.930378	0.3944					upregulated	1	0.99337	0.3703	upregulated	3	4.18118	0.0153	upregulated	3	2.13046	0.1188	upregulated	2
hemostasis	GO	12 out of 18	35.9533	upregulated	2	1.21324	0.2972					upregulated	3	4.33503	0.0131	upregulated	10	4.2595	0.0141	upregulated	1	0.86139	0.4226					downregulated	1	1.33166	0.264	downregulated	1	2.51842	0.0806	upregulated	3	1.48905	0.2256	downregulated	1	1.37423	0.253	downregulated	3	2.3074	0.0995	downregulated	3
REACTOME_KERATAN_SULFATE_BIOSYNTHESIS	Broad MSigDB - Canonical Pathways	10 out of 18	35.9505					downregulated	1	4.08313	0.0169	downregulated	1	5.87065	0.0028	upregulated	2	1.66081	0.19	downregulated	2	7.98674	0.0003	downregulated	1	4.08313	0.0169									upregulated	1	1.61678	0.1985					upregulated	1	2.29123	0.1011	downregulated	1
retina vasculature development in camera-type eye	GO	8 out of 18	35.9263									upregulated	1	2.21471	0.1092	upregulated	4	8.04395	0.0003																	upregulated	1	5.24774	0.0053	upregulated	1	2.47883	0.0838	upregulated	2	3.73113	0.024	upregulated	3
oxidoreductase activity, acting on single donors with incorporation of molecular oxygen, incorporation of two atoms of oxygen	GO	11 out of 18	35.8939	upregulated	1	1.77749	0.1691	downregulated	1	2.95334	0.0522	downregulated	1	3.93852	0.0195	upregulated	1	1.54265	0.2138	downregulated	1	2.72482	0.0656					downregulated	1	1.86521	0.1549					downregulated	2	3.11189	0.0445					downregulated	2	4.83363	0.008	downregulated	2
cardiac muscle cell action potential involved in contraction	GO	8 out of 18	35.8549													downregulated	3	4.32314	0.0133									upregulated	1	2.38339	0.0922					upregulated	1	6.55636	0.0014					downregulated	1	4.3936	0.0124	upregulated	2
negative regulation of CD4-positive, alpha-beta T cell activation	GO	9 out of 18	35.7675					upregulated	1	2.44969	0.0863					downregulated	3	4.34004	0.013	upregulated	1	1.67309	0.1877					downregulated	1	4.62693	0.0098					downregulated	2	5.27331	0.0051					downregulated	1	4.28499	0.0138	upregulated	4
PID_MET_PATHWAY	Broad MSigDB - Canonical Pathways	11 out of 18	35.6968									upregulated	1	1.08494	0.3379	upregulated	5	3.75264	0.0235	upregulated	1	0.501689	0.6055	downregulated	1	4.20172	0.015	upregulated	3	3.67036	0.0255					downregulated	1	1.40235	0.246	upregulated	2	6.13064	0.0022	downregulated	1	1.73871	0.1757	upregulated	6
PID_ARF6_TRAFFICKING_PATHWAY	Broad MSigDB - Canonical Pathways	6 out of 18	35.5524					upregulated	1	1.45092	0.2344					upregulated	7	7.32352	0.0007	upregulated	1	1.75685	0.1726																									upregulated	7
positive regulation of CD4-positive, alpha-beta T cell activation	GO	9 out of 18	35.5483	downregulated	1	2.44219	0.087									upregulated	5	7.28063	0.0007	upregulated	2	3.86923	0.0209													upregulated	2	5.49085	0.0041					upregulated	1	1.08904	0.3365	upregulated	4
regulation of heart contraction	GO	13 out of 18	35.5394	downregulated	1	1.36347	0.2558	upregulated	1	0.816864	0.4418	downregulated	1	2.18178	0.1128	downregulated	8	3.25492	0.0386					upregulated	1	0.707495	0.4929	upregulated	6	5.74281	0.0032					upregulated	6	5.39851	0.0045					downregulated	2	4.88742	0.0075	upregulated	3
isomerase activity	GO	13 out of 18	35.5064	upregulated	1	2.47922	0.0838					upregulated	2	3.29451	0.0371	upregulated	11	2.81524	0.0599	upregulated	5	6.23146	0.002					upregulated	3	1.49367	0.2245	upregulated	1	1.61483	0.1989	downregulated	1	0.150562	0.8602	upregulated	4	5.50071	0.0041	downregulated	1	1.45842	0.2326	upregulated	6
cytokine secretion	GO	9 out of 18	35.4866	downregulated	1	2.56275	0.0771									upregulated	9	11.5959	9.20E-06	downregulated	1	1.71794	0.1794					downregulated	1	4.86724	0.0077					downregulated	1	1.55576	0.211					downregulated	2	4.68567	0.0092	downregulated	1
PID_ALK1_PATHWAY	Broad MSigDB - Canonical Pathways	10 out of 18	35.473	upregulated	1	1.79992	0.1653									upregulated	5	4.74159	0.0087	upregulated	1	1.5704	0.208					upregulated	2	4.24474	0.0143					downregulated	1	2.62093	0.0727					upregulated	2	3.20252	0.0407	upregulated	3
REACTOME_REGULATION_OF_MRNA_STABILITY_BY_PROTEINS_THAT_BIND_AU_RICH_ELEMENTS	Broad MSigDB - Canonical Pathways	11 out of 18	35.4616									downregulated	1	1.3326	0.2638	upregulated	4	1.97656	0.1385	upregulated	1	1.58389	0.2052					downregulated	1	1.12736	0.3239					upregulated	2	1.17333	0.3093	upregulated	5	8.36384	0.0002	upregulated	4	5.35888	0.0047	upregulated	4
oxidoreductase activity, acting on single donors with incorporation of molecular oxygen	GO	11 out of 18	35.4454	upregulated	1	1.74667	0.1744	downregulated	1	2.92033	0.0539	downregulated	1	3.90494	0.0201	upregulated	1	1.52322	0.218	downregulated	1	2.69206	0.0677					downregulated	1	1.84503	0.158					downregulated	2	3.07226	0.0463					downregulated	2	4.76765	0.0085	downregulated	2
response to alkaloid	GO	9 out of 18	35.4447									downregulated	1	3.85433	0.0212	downregulated	5	5.0052	0.0067	downregulated	1	2.21546	0.1091					downregulated	1	3.37539	0.0342					downregulated	3	5.39	0.0046	upregulated	1	2.73718	0.0648	upregulated	3	3.30233	0.0368	downregulated	1
REACTOME_INFLAMMASOMES	Broad MSigDB - Canonical Pathways	7 out of 18	35.4358													upregulated	4	7.02302	0.0009													upregulated	1	4.1972	0.015	upregulated	3	9.62012	6.60E-05					upregulated	1	3.3744	0.0342	upregulated	1
REACTOME_BIOLOGICAL_OXIDATIONS	Broad MSigDB - Canonical Pathways	10 out of 18	35.4321					downregulated	1	3.3034	0.0368	upregulated	3	3.48086	0.0308	downregulated	9	9.47008	7.70E-05	upregulated	1	3.3034	0.0368					downregulated	1	0.627883	0.5337	downregulated	1	4.38965	0.0124	upregulated	4	3.88553	0.0205					downregulated	1	0.504423	0.6039	downregulated	4
energy derivation by oxidation of organic compounds	GO	15 out of 18	35.4321	upregulated	4	2.79863	0.0609	upregulated	1	1.17442	0.309	upregulated	2	1.95152	0.1421	upregulated	12	2.34724	0.0956	upregulated	3	2.45136	0.0862					upregulated	4	2.73697	0.0648	downregulated	1	1.63722	0.1945	upregulated	8	5.95412	0.0026	upregulated	2	1.85509	0.1564	downregulated	4	4.2881	0.0137	upregulated	6
dendritic cell differentiation	GO	9 out of 18	35.4095	upregulated	1	1.85031	0.1572									upregulated	7	9.20971	0.0001									upregulated	1	0.935756	0.3923					upregulated	3	3.30726	0.0366					upregulated	3	4.26551	0.014	upregulated	4
positive regulation of viral process	GO	11 out of 18	35.3823	upregulated	1	1.59802	0.2023					upregulated	1	1.15842	0.314	upregulated	8	4.33112	0.0132	upregulated	3	4.59701	0.0101	downregulated	1	4.22689	0.0146	upregulated	3	4.14289	0.0159					upregulated	1	0.992483	0.3707	upregulated	3	4.34665	0.013	upregulated	4	4.10458	0.0165	downregulated	3
regulation of ventricular cardiac muscle cell action potential	GO	7 out of 18	35.363									downregulated	1	4.51565	0.0109	downregulated	1	2.76122	0.0632									downregulated	1	4.60814	0.01					downregulated	1	4.00837	0.0182					downregulated	2	9.82905	5.40E-05
inner ear receptor cell development	GO	10 out of 18	35.2924					upregulated	1	3.412	0.033	upregulated	3	6.84966	0.0011	downregulated	2	1.70391	0.182	upregulated	3	4.39727	0.0123					upregulated	4	4.14975	0.0158					downregulated	1	0.870101	0.4189	upregulated	1	1.45043	0.2345	upregulated	1	2.92962	0.0534	downregulated	1
establishment of cell polarity	GO	12 out of 18	35.2553					upregulated	1	2.55942	0.0773	upregulated	4	7.57957	0.0005	upregulated	5	2.0606	0.1274	downregulated	1	1.16965	0.3105					upregulated	3	0.909037	0.4029					upregulated	3	2.04906	0.1289	upregulated	3	3.06568	0.0466	upregulated	1	0.0191286	0.9811	upregulated	6
negative regulation of dendrite development	GO	9 out of 18	35.2516									downregulated	1	1.8478	0.1576	upregulated	8	11.6949	8.30E-06									downregulated	2	6.17194	0.0021					upregulated	1	2.19913	0.1109	upregulated	1	0.847435	0.4285	downregulated	2	6.17194	0.0021	upregulated	2
REACTOME_MUSCLE_CONTRACTION	Broad MSigDB - Canonical Pathways	10 out of 18	35.1719	upregulated	1	1.41656	0.2425									upregulated	5	4.74515	0.0087	upregulated	1	2.29328	0.1009	downregulated	1	2.87932	0.0562	upregulated	1	4.57107	0.0103					upregulated	1	0.654707	0.5196	downregulated	1	2.39671	0.091	upregulated	2	5.26168	0.0052	upregulated	3
regulation of epithelial cell apoptotic process	GO	10 out of 18	35.114	downregulated	1	1.34375	0.2609									upregulated	10	8.1257	0.0003	upregulated	2	3.45128	0.0317					upregulated	2	1.59004	0.2039	downregulated	1	2.71538	0.0662	upregulated	1	1.25759	0.2843	downregulated	1	1.56824	0.2084	downregulated	1	1.71632	0.1797	upregulated	5
REACTOME_MEIOSIS	Broad MSigDB - Canonical Pathways	12 out of 18	35.0694	upregulated	1	1.09578	0.3343	upregulated	1	1.94161	0.1435	downregulated	1	1.6113	0.1996	downregulated	7	9.53017	7.30E-05									upregulated	1	2.31072	0.0992	downregulated	1	2.52016	0.0804	downregulated	3	4.82858	0.008	downregulated	1	1.30486	0.2712	downregulated	2	3.07717	0.0461	downregulated	1
regulation of axon guidance	GO	11 out of 18	35.0472	upregulated	1	1.67876	0.1866									upregulated	4	2.23074	0.1074									upregulated	2	1.89352	0.1505					upregulated	2	5.26632	0.0052	downregulated	1	2.56969	0.0766	upregulated	3	2.62946	0.0721	upregulated	2
negative regulation of protein localization to nucleus	GO	10 out of 18	35.0409	upregulated	2	4.5277	0.0108					downregulated	1	2.29022	0.1012	downregulated	2	2.70282	0.067									downregulated	1	2.29286	0.101					upregulated	3	8.44226	0.0002					upregulated	1	0.460743	0.6308	downregulated	1
cellular response to fibroblast growth factor stimulus	GO	12 out of 18	35.0356									upregulated	1	2.603	0.0741	downregulated	2	2.28573	0.1017	downregulated	2	4.5392	0.0107					upregulated	2	1.39138	0.2487					upregulated	4	3.63348	0.0264					upregulated	2	2.79056	0.0614	upregulated	4
SIG_CHEMOTAXIS	Broad MSigDB - Canonical Pathways	8 out of 18	35.0301													downregulated	3	3.54475	0.0289									upregulated	2	7.88712	0.0004					downregulated	2	3.27669	0.0378	upregulated	2	4.43963	0.0118	downregulated	1	2.27349	0.103	upregulated	5
REACTOME_MEIOTIC_SYNAPSIS	Broad MSigDB - Canonical Pathways	9 out of 18	35.0154	upregulated	1	1.47151	0.2296					downregulated	1	2.01726	0.133	downregulated	6	10.7428	2.20E-05													downregulated	1	2.94999	0.0523	downregulated	3	5.66062	0.0035	downregulated	1	1.69524	0.1836	downregulated	2	3.8909	0.0204	downregulated	1
serine-type peptidase activity	GO	13 out of 18	35.0039	upregulated	2	0.956267	0.3843	upregulated	1	4.2935	0.0137	upregulated	1	1.33952	0.262	upregulated	13	5.09925	0.0061	downregulated	1	0.906727	0.4038					upregulated	3	2.14002	0.1177					downregulated	2	0.349165	0.7053	upregulated	1	0.507954	0.6017	upregulated	6	3.5803	0.0279	upregulated	10
rRNA binding	GO	9 out of 18	34.9878													upregulated	2	1.42228	0.2412	upregulated	2	3.30375	0.0367					upregulated	1	0.264272	0.7678					upregulated	6	10.8186	2.00E-05	upregulated	1	1.20152	0.3007	upregulated	3	2.82089	0.0596	upregulated	6
REACTOME_GROWTH_HORMONE_RECEPTOR_SIGNALING	Broad MSigDB - Canonical Pathways	9 out of 18	34.9813													upregulated	5	8.73545	0.0002	upregulated	1	1.53928	0.2145					upregulated	1	0.955898	0.3845					downregulated	1	2.78232	0.0619					upregulated	1	0.545845	0.5794	upregulated	4
energy homeostasis	GO	10 out of 18	34.9695	upregulated	1	2.58433	0.0754					upregulated	2	4.64083	0.0096	upregulated	5	7.37145	0.0006	downregulated	1	2.36171	0.0943													downregulated	2	3.35028	0.0351	downregulated	1	2.81728	0.0598	upregulated	1	0.884431	0.4129	upregulated	2
PID_FGF_PATHWAY	Broad MSigDB - Canonical Pathways	9 out of 18	34.9331									upregulated	1	1.46639	0.2308	downregulated	4	9.52752	7.30E-05	upregulated	2	2.13711	0.118	downregulated	1	4.57453	0.0103	upregulated	2	3.45717	0.0315					downregulated	2	4.49605	0.0112					upregulated	2	3.43004	0.0324	upregulated	5
response to nutrient	GO	12 out of 18	34.9193									downregulated	1	2.01607	0.1332	downregulated	4	4.20464	0.0149	downregulated	2	3.0569	0.047	upregulated	1	1.29555	0.2737	downregulated	2	3.55929	0.0285	upregulated	1	2.53327	0.0794	downregulated	3	3.77485	0.0229	upregulated	2	2.84951	0.0579	downregulated	2	1.58185	0.2056	downregulated	2
PID_ERBB1_RECEPTOR_PROXIMAL_PATHWAY	Broad MSigDB - Canonical Pathways	11 out of 18	34.8965	upregulated	2	2.83101	0.059					upregulated	1	1.70189	0.1823	downregulated	2	3.32522	0.036	upregulated	2	3.82586	0.0218					upregulated	2	3.86889	0.0209					downregulated	1	2.3364	0.0967					upregulated	1	0.218474	0.8037	downregulated	2
cardiocyte differentiation	GO	14 out of 18	34.8944	upregulated	1	0.288477	0.7494	upregulated	1	2.44546	0.0867	upregulated	2	2.11572	0.1205	upregulated	9	3.15597	0.0426	upregulated	3	1.95266	0.1419					upregulated	5	4.99499	0.0068					upregulated	4	2.18218	0.1128	downregulated	3	3.36697	0.0345	upregulated	5	5.64418	0.0035	upregulated	2
ear morphogenesis	GO	13 out of 18	34.8939	upregulated	1	2.66808	0.0694	upregulated	1	2.67356	0.069	upregulated	1	2.88416	0.0559	upregulated	12	6.39966	0.0017	upregulated	4	3.24459	0.039	downregulated	1	1.82375	0.1614	upregulated	4	3.37059	0.0344					downregulated	3	2.61188	0.0734	upregulated	1	0.734456	0.4798	upregulated	3	2.07432	0.1256	upregulated	4
regulation of cyclase activity	GO	9 out of 18	34.8632					upregulated	1	3.0591	0.0469	downregulated	1	4.37553	0.0126	downregulated	5	9.98056	4.60E-05	upregulated	1	1.34639	0.2602					upregulated	1	2.3847	0.0921					downregulated	2	4.33243	0.0131									upregulated	2
PID_FAK_PATHWAY	Broad MSigDB - Canonical Pathways	14 out of 18	34.8586	downregulated	1	1.36296	0.2559					upregulated	2	2.07344	0.1258	upregulated	8	4.82472	0.008	upregulated	2	1.78588	0.1676	downregulated	1	4.52165	0.0109	upregulated	2	4.16264	0.0156	upregulated	1	1.73974	0.1756	downregulated	2	3.40651	0.0332	upregulated	1	4.52165	0.0109	upregulated	3	1.65682	0.1907	upregulated	1
sulfotransferase activity	GO	11 out of 18	34.8573	upregulated	1	1.92381	0.146	upregulated	1	2.75721	0.0635	upregulated	1	1.47001	0.2299	downregulated	3	2.80873	0.0603	downregulated	2	7.27581	0.0007					downregulated	1	2.14783	0.1167					downregulated	2	3.45631	0.0315					upregulated	1	1.7053	0.1817	downregulated	1
actin filament bundle organization	GO	11 out of 18	34.8487	downregulated	1	1.73478	0.1764	downregulated	1	2.66296	0.0697					upregulated	9	8.34855	0.0002	downregulated	1	0.996168	0.3693					upregulated	2	2.96279	0.0517					downregulated	2	5.88529	0.0028	upregulated	1	1.39274	0.2484	downregulated	2	1.56437	0.2092	upregulated	5
liver regeneration	GO	7 out of 18	34.8352					downregulated	1	6.93128	0.001					upregulated	2	3.79933	0.0224	upregulated	1	3.20108	0.0407					downregulated	1	6.40361	0.0017													downregulated	1	7.09638	0.0008
REACTOME_PROTEIN_FOLDING	Broad MSigDB - Canonical Pathways	10 out of 18	34.7781													upregulated	3	3.94243	0.0194	upregulated	1	0.9135	0.4011	upregulated	3	9.66271	6.40E-05	upregulated	2	2.82177	0.0595					downregulated	1	1.70724	0.1814	upregulated	1	2.80811	0.0603					upregulated	2
REACTOME_SIGNALING_BY_FGFR	Broad MSigDB - Canonical Pathways	13 out of 18	34.7397	upregulated	2	4.15719	0.0157	downregulated	1	2.60565	0.0739	upregulated	1	0.886632	0.412	downregulated	5	4.13265	0.016	upregulated	3	3.41327	0.0329					upregulated	2	2.77165	0.0626					downregulated	3	4.41159	0.0121	upregulated	1	1.1555	0.3149	downregulated	2	2.88886	0.0556	upregulated	5
PID_ECADHERIN_STABILIZATION_PATHWAY	Broad MSigDB - Canonical Pathways	11 out of 18	34.6986	downregulated	1	1.54593	0.2131									upregulated	6	6.90679	0.001	upregulated	1	1.81526	0.1628	downregulated	1	2.49477	0.0825	downregulated	1	1.06937	0.3432					downregulated	1	0.947383	0.3878	upregulated	1	1.67323	0.1876	downregulated	1	2.43285	0.0878	upregulated	4
erythrocyte development	GO	9 out of 18	34.6651													downregulated	2	2.39276	0.0914	upregulated	2	3.00368	0.0496					upregulated	4	8.96081	0.0001					downregulated	1	2.88656	0.0558	upregulated	1	3.86889	0.0209	downregulated	2	4.36408	0.0127	upregulated	2
REACTOME_CASPASE_MEDIATED_CLEAVAGE_OF_CYTOSKELETAL_PROTEINS	Broad MSigDB - Canonical Pathways	5 out of 18	34.5997													upregulated	3	7.06562	0.0009									upregulated	1	5.91161	0.0027													upregulated	1	6.60413	0.0014	upregulated	3
antigen processing and presentation of exogenous antigen	GO	7 out of 18	34.579													upregulated	7	10.6157	2.50E-05																	upregulated	2	2.2124	0.1094	upregulated	2	3.84366	0.0214	upregulated	3	2.80061	0.0608	upregulated	6
REACTOME_CYTOCHROME_P450_ARRANGED_BY_SUBSTRATE_TYPE	Broad MSigDB - Canonical Pathways	10 out of 18	34.5578									upregulated	1	3.87057	0.0208	upregulated	2	3.3973	0.0335	upregulated	1	4.35213	0.0129					downregulated	1	1.51387	0.2201	downregulated	1	5.32901	0.0048	upregulated	2	4.81976	0.0081					downregulated	1	1.34558	0.2604	upregulated	3
PID_EPHA_FWDPATHWAY	Broad MSigDB - Canonical Pathways	8 out of 18	34.4968					upregulated	3	8.4464	0.0002	upregulated	2	3.83278	0.0216	upregulated	5	4.7652	0.0085									downregulated	1	3.31094	0.0365					upregulated	2	5.70248	0.0033	upregulated	1	1.86551	0.1548	upregulated	3	4.07653	0.017
serine hydrolase activity	GO	13 out of 18	34.4935	upregulated	2	0.923295	0.3972	upregulated	1	4.26649	0.014	upregulated	1	1.31049	0.2697	upregulated	13	4.88508	0.0076	downregulated	1	0.88088	0.4144					upregulated	3	2.08103	0.1248					downregulated	2	0.324717	0.7227	upregulated	2	0.933144	0.3933	upregulated	6	3.43873	0.0321	upregulated	10
REACTOME_CA_DEPENDENT_EVENTS	Broad MSigDB - Canonical Pathways	10 out of 18	34.4854	downregulated	1	3.00266	0.0497	downregulated	1	3.8704	0.0208					downregulated	4	7.44873	0.0006	upregulated	2	3.14909	0.0429					downregulated	1	1.56109	0.2099					downregulated	3	8.26191	0.0003					downregulated	1	3.41691	0.0328	upregulated	1
protein kinase complex	GO	13 out of 18	34.4841	upregulated	5	8.50555	0.0002	downregulated	1	1.19735	0.302	upregulated	1	0.935203	0.3925	upregulated	10	2.84767	0.058	upregulated	2	3.14662	0.043					upregulated	4	3.61251	0.027	upregulated	1	1.4375	0.2375	upregulated	3	1.99171	0.1365	upregulated	1	1.15877	0.3139	upregulated	4	2.98892	0.0503	upregulated	4
cellular ketone metabolic process	GO	11 out of 18	34.4839	upregulated	1	0.742957	0.4757					downregulated	1	3.12796	0.0438	downregulated	2	0.971058	0.3787	upregulated	2	3.05242	0.0472					downregulated	2	4.53083	0.0108					upregulated	1	0.743738	0.4753	upregulated	2	3.61191	0.027	downregulated	3	5.7959	0.003	downregulated	1
neurotransmitter receptor transport	GO	10 out of 18	34.4161	downregulated	1	3.89608	0.0203					downregulated	1	2.61935	0.0729	downregulated	1	1.75506	0.1729									upregulated	1	1.6659	0.189					upregulated	3	4.75285	0.0086	downregulated	1	2.40767	0.09	upregulated	1	2.68081	0.0685	upregulated	3
REACTOME_MEMBRANE_TRAFFICKING	Broad MSigDB - Canonical Pathways	14 out of 18	34.3421	downregulated	2	3.99942	0.0183	downregulated	1	1.75455	0.173	upregulated	1	0.462182	0.6299	upregulated	5	1.55686	0.2108	upregulated	4	3.74397	0.0237	downregulated	1	1.72576	0.178	downregulated	2	2.3216	0.0981					downregulated	4	3.58403	0.0278	upregulated	1	0.172271	0.8418	downregulated	3	3.8363	0.0216	downregulated	4
RNA polymerase II transcription factor complex	GO	13 out of 18	34.2977	upregulated	1	0.246067	0.7819	downregulated	1	4.15391	0.0157	upregulated	1	1.05612	0.3478	upregulated	7	2.51722	0.0807	downregulated	1	2.25486	0.1049	downregulated	1	3.5333	0.0292	upregulated	6	5.51861	0.004					upregulated	6	4.30175	0.0135					downregulated	2	4.44078	0.0118	downregulated	3
REACTOME_TRAFFICKING_AND_PROCESSING_OF_ENDOSOMAL_TLR	Broad MSigDB - Canonical Pathways	7 out of 18	34.296	downregulated	2	8.17615	0.0003									downregulated	3	8.79893	0.0002									upregulated	1	3.19062	0.0411					downregulated	1	4.01558	0.018					upregulated	1	1.54937	0.2124	downregulated	1
determination of bilateral symmetry	GO	15 out of 18	34.2198	upregulated	3	2.68251	0.0684	upregulated	1	2.70138	0.0671	upregulated	2	1.79627	0.1659	upregulated	6	0.958016	0.3837	upregulated	4	3.34661	0.0352					upregulated	4	2.72476	0.0656					upregulated	2	0.771365	0.4624	upregulated	1	0.690685	0.5012	upregulated	6	3.98239	0.0186	upregulated	2
dendritic spine organization	GO	7 out of 18	34.2128													downregulated	5	7.80718	0.0004									upregulated	2	6.1502	0.0021					downregulated	2	5.99818	0.0025					downregulated	2	3.84201	0.0215	downregulated	1
response to dsRNA	GO	11 out of 18	34.1913									upregulated	1	1.00699	0.3653	upregulated	9	7.26217	0.0007	upregulated	1	0.733478	0.4802					downregulated	1	2.27145	0.1032					upregulated	2	2.64293	0.0712	upregulated	2	2.50607	0.0816	upregulated	1	0.827751	0.437	downregulated	2
establishment or maintenance of apical/basal cell polarity	GO	13 out of 18	34.184	upregulated	1	1.05977	0.3465	upregulated	1	3.55829	0.0285					upregulated	2	2.06099	0.1273	upregulated	1	1.3487	0.2596					upregulated	2	1.54178	0.214					upregulated	1	0.720157	0.4867	upregulated	2	3.88782	0.0205	downregulated	1	1.48801	0.2258	upregulated	3
REACTOME_MITOTIC_M_M_G1_PHASES	Broad MSigDB - Canonical Pathways	14 out of 18	34.1815	upregulated	4	3.08682	0.0456	upregulated	1	2.55229	0.0779	upregulated	4	3.98572	0.0186	upregulated	7	8.82913	0.0001	upregulated	1	0.242723	0.7845	upregulated	1	1.82042	0.162	upregulated	2	0.37167	0.6896					upregulated	2	0.609279	0.5437	upregulated	3	1.3072	0.2706	upregulated	4	0.502326	0.6051	upregulated	5
PID_IL23_PATHWAY	Broad MSigDB - Canonical Pathways	8 out of 18	34.1798													upregulated	4	4.75724	0.0086									upregulated	1	3.8976	0.0203					upregulated	1	0.613032	0.5417	upregulated	1	2.52603	0.08					upregulated	4
PID_TRAIL_PATHWAY	Broad MSigDB - Canonical Pathways	9 out of 18	34.1773	upregulated	1	1.51282	0.2203									upregulated	2	2.44978	0.0863	upregulated	1	1.38741	0.2497					upregulated	1	4.24308	0.0144					upregulated	3	5.4793	0.0042	upregulated	1	2.55846	0.0774					upregulated	4
stem cell development	GO	13 out of 18	34.1759	upregulated	2	2.31667	0.0986					upregulated	1	0.751276	0.4718	upregulated	7	2.69504	0.0675	upregulated	5	5.39516	0.0045					upregulated	3	2.93022	0.0534					upregulated	1	1.6915	0.1842	upregulated	1	3.03589	0.048	upregulated	2	1.94951	0.1423	upregulated	1
negative regulation of extrinsic apoptotic signaling pathway via death domain receptors	GO	9 out of 18	34.1333													upregulated	6	6.28725	0.0019					upregulated	1	3.00066	0.0498	downregulated	1	5.06581	0.0063	downregulated	1	3.86643	0.0209	upregulated	2	3.25258	0.0387					downregulated	1	4.91217	0.0074	upregulated	2
positive regulation of cyclin-dependent protein kinase activity	GO	10 out of 18	34.1182	upregulated	2	6.9895	0.0009	downregulated	1	2.11867	0.1202	upregulated	1	1.73878	0.1757	upregulated	2	1.51581	0.2196	upregulated	2	4.99189	0.0068					upregulated	1	3.17375	0.0418													upregulated	1	3.89387	0.0204	upregulated	1
defense response to Gram-positive bacterium	GO	11 out of 18	34.109	downregulated	1	1.33428	0.2633	upregulated	1	2.75624	0.0635					upregulated	12	9.79755	5.60E-05					upregulated	1	2.09688	0.1228					downregulated	1	2.57472	0.0762	downregulated	1	1.14866	0.3171	downregulated	1	1.35341	0.2584	downregulated	1	1.74441	0.1747	upregulated	6
REACTOME_SEMA4D_IN_SEMAPHORIN_SIGNALING	Broad MSigDB - Canonical Pathways	7 out of 18	34.0481													upregulated	6	6.53087	0.0015	upregulated	1	2.74404	0.0643					upregulated	1	3.99515	0.0184					upregulated	3	5.75908	0.0032	upregulated	2	4.61269	0.0099					upregulated	3
PID_CD8_TCR_DOWNSTREAM_PATHWAY	Broad MSigDB - Canonical Pathways	11 out of 18	33.9779	upregulated	1	2.51019	0.0813									upregulated	3	3.00439	0.0496	upregulated	2	3.06178	0.0468	downregulated	1	4.61142	0.0099	upregulated	1	0.835095	0.4338					upregulated	4	5.12029	0.006					downregulated	1	3.23977	0.0392	downregulated	2
apicolateral plasma membrane	GO	7 out of 18	33.9437									upregulated	1	3.13549	0.0435	downregulated	2	5.53478	0.0039																	downregulated	1	7.14271	0.0008	upregulated	1	3.77907	0.0228	upregulated	1	0.758983	0.4681	downregulated	1
pre-mRNA binding	GO	11 out of 18	33.9297													downregulated	1	1.63951	0.1941	upregulated	1	1.61198	0.1995					upregulated	1	1.82529	0.1612	downregulated	1	2.94751	0.0525	downregulated	1	0.607692	0.5446	upregulated	1	1.82333	0.1615	upregulated	2	1.38491	0.2503	upregulated	3
regulation of extrinsic apoptotic signaling pathway in absence of ligand	GO	8 out of 18	33.8973	upregulated	2	3.7556	0.0234					upregulated	1	1.66413	0.1894	upregulated	7	11.0513	1.60E-05																	downregulated	1	1.61445	0.199	upregulated	1	1.63622	0.1947	upregulated	3	5.12321	0.006	upregulated	4
thiolester hydrolase activity	GO	12 out of 18	33.8684	upregulated	1	1.02728	0.358									downregulated	2	2.0036	0.1348	upregulated	1	2.09635	0.1229													upregulated	2	2.77217	0.0625	upregulated	2	4.35783	0.0128	upregulated	3	3.93484	0.0195	downregulated	2
REACTOME_SIGNALING_BY_ERBB2	Broad MSigDB - Canonical Pathways	14 out of 18	33.8647	upregulated	2	4.33679	0.0131	downregulated	1	2.69746	0.0674	upregulated	2	2.47808	0.0839	downregulated	4	3.20054	0.0407	upregulated	3	3.69066	0.025					upregulated	2	2.87704	0.0563	upregulated	1	1.39455	0.2479	downregulated	3	4.70521	0.009	upregulated	1	1.28783	0.2759	downregulated	2	3.11975	0.0442	upregulated	3
vitamin binding	GO	15 out of 18	33.8445	upregulated	1	0.938662	0.3912	upregulated	1	1.04866	0.3504	downregulated	1	2.19103	0.1118	upregulated	9	2.86505	0.057	downregulated	3	3.6268	0.0266					downregulated	1	0.845482	0.4294					upregulated	3	2.74315	0.0644	upregulated	4	5.2263	0.0054	upregulated	4	2.69736	0.0674	upregulated	6
grooming behavior	GO	7 out of 18	33.805									downregulated	1	5.47045	0.0042	downregulated	1	2.65014	0.0706					upregulated	1	5.06596	0.0063													downregulated	1	4.71888	0.0089					downregulated	1
response to cAMP	GO	10 out of 18	33.7889	downregulated	1	1.56198	0.2097					upregulated	1	1.03924	0.3537	upregulated	6	3.75015	0.0235					downregulated	1	4.43933	0.0118	upregulated	2	3.28899	0.0373	upregulated	1	1.73279	0.1768									downregulated	2	3.4405	0.032	downregulated	3
neuronal stem cell population maintenance	GO	9 out of 18	33.7481									upregulated	3	6.75326	0.0012	upregulated	1	0.905139	0.4045	downregulated	1	1.96476	0.1402					upregulated	1	3.76666	0.0231					upregulated	1	1.80007	0.1653					downregulated	1	2.63136	0.072	upregulated	3
enteroendocrine cell differentiation	GO	9 out of 18	33.7192									upregulated	1	2.07538	0.1255	upregulated	4	9.94868	4.80E-05	upregulated	1	1.60051	0.2018					upregulated	1	1.07329	0.3419					upregulated	1	2.23192	0.1073	upregulated	1	2.4384	0.0873	downregulated	1	3.05509	0.0471
PID_IL8_CXCR1_PATHWAY	Broad MSigDB - Canonical Pathways	7 out of 18	33.6848													upregulated	6	7.93024	0.0004					upregulated	1	4.59322	0.0101	upregulated	1	3.04289	0.0477					downregulated	2	5.05339	0.0064					downregulated	1	2.76323	0.0631	upregulated	2
spinal cord development	GO	10 out of 18	33.6096					upregulated	2	9.01336	0.0001	upregulated	1	0.768694	0.4636	upregulated	6	2.74518	0.0642	upregulated	1	0.432389	0.649													upregulated	4	1.97061	0.1394					upregulated	2	2.35311	0.0951	upregulated	3
positive regulation of lymphocyte migration	GO	9 out of 18	33.6045													downregulated	2	3.08766	0.0456																	downregulated	1	4.26919	0.014	downregulated	1	2.81876	0.0597	upregulated	1	1.59234	0.2034	upregulated	5
REACTOME_CLASS_B_2_SECRETIN_FAMILY_RECEPTORS	Broad MSigDB - Canonical Pathways	13 out of 18	33.593	downregulated	1	1.46678	0.2307	upregulated	1	1.66193	0.1898	upregulated	1	0.975805	0.3769	downregulated	4	3.39372	0.0336	upregulated	1	0.600747	0.5484	upregulated	1	3.46788	0.0312	upregulated	4	5.24585	0.0053					upregulated	2	1.42542	0.2404					upregulated	5	3.54814	0.0288	upregulated	4
regulation of cardiac muscle cell action potential	GO	8 out of 18	33.5871									downregulated	2	5.25706	0.0052	downregulated	1	2.01858	0.1328									downregulated	1	4.03205	0.0177					downregulated	2	3.71168	0.0244					downregulated	2	8.64137	0.0002
PID_CD8_TCR_PATHWAY	Broad MSigDB - Canonical Pathways	10 out of 18	33.5705	upregulated	1	2.41007	0.0898	upregulated	1	1.45175	0.2342					upregulated	5	1.20265	0.3004	upregulated	2	3.60987	0.0271					upregulated	2	2.15485	0.1159					downregulated	1	2.6154	0.0731	upregulated	1	1.81336	0.1631	downregulated	1	2.11918	0.1201	upregulated	4
REACTOME_GLUCAGON_TYPE_LIGAND_RECEPTORS	Broad MSigDB - Canonical Pathways	8 out of 18	33.5537													downregulated	3	4.64696	0.0096					upregulated	1	4.42417	0.012	upregulated	3	7.25917	0.0007					downregulated	1	2.08406	0.1244					upregulated	2	2.58945	0.0751	upregulated	3
REACTOME_ASSEMBLY_OF_THE_PRE_REPLICATIVE_COMPLEX	Broad MSigDB - Canonical Pathways	12 out of 18	33.5485	upregulated	2	5.05853	0.0064					upregulated	1	1.47641	0.2285	upregulated	3	7.18193	0.0008									upregulated	2	2.05935	0.1275					upregulated	2	1.43147	0.239	upregulated	3	2.50658	0.0815	upregulated	2	1.28637	0.2763	upregulated	3
translation repressor activity	GO	9 out of 18	33.5337					downregulated	1	6.60437	0.0014					upregulated	1	1.37074	0.2539									upregulated	1	2.67842	0.0687					upregulated	2	5.50604	0.0041	upregulated	1	2.01896	0.1328	upregulated	1	2.17865	0.1132	upregulated	3
REACTOME_TIE2_SIGNALING	Broad MSigDB - Canonical Pathways	12 out of 18	33.5301	upregulated	1	3.61333	0.027									upregulated	1	2.90152	0.0549	upregulated	1	3.49696	0.0303					upregulated	1	4.58595	0.0102	upregulated	1	3.1311	0.0437	upregulated	1	1.86204	0.1554	upregulated	1	2.48928	0.083					upregulated	1
transferase activity, transferring acyl groups other than amino-acyl groups	GO	14 out of 18	33.5247	upregulated	1	0.279172	0.7564	upregulated	2	1.45713	0.2329	upregulated	3	1.45539	0.2333	upregulated	17	6.88789	0.001	downregulated	1	1.61117	0.1997	downregulated	1	1.49289	0.2247	downregulated	2	1.80783	0.164					upregulated	5	2.47402	0.0842	upregulated	4	2.20638	0.1101	upregulated	5	2.74833	0.064	upregulated	8
negative regulation of response to wounding	GO	10 out of 18	33.5098	downregulated	1	1.33123	0.2642									upregulated	9	6.65046	0.0013	upregulated	1	2.84641	0.0581					upregulated	1	1.68255	0.1859	downregulated	1	2.78762	0.0616									upregulated	3	1.11449	0.3281	upregulated	5
REACTOME_ANTIGEN_ACTIVATES_B_CELL_RECEPTOR_LEADING_TO_GENERATION_OF_SECOND_MESSENGERS	Broad MSigDB - Canonical Pathways	9 out of 18	33.4768									downregulated	1	2.53242	0.0795	upregulated	4	3.49871	0.0302	upregulated	1	1.56291	0.2095					downregulated	2	5.5279	0.004					upregulated	1	2.15111	0.1164									upregulated	4
regulation of substrate adhesion-dependent cell spreading	GO	10 out of 18	33.4303	upregulated	3	3.95756	0.0191	downregulated	1	3.35433	0.0349	upregulated	2	2.67463	0.0689	upregulated	6	3.7424	0.0237																	upregulated	2	3.19996	0.0408					upregulated	1	0.466028	0.6275	upregulated	5
negative regulation of reactive oxygen species metabolic process	GO	9 out of 18	33.4037													upregulated	6	6.00253	0.0025									downregulated	1	1.95934	0.141					upregulated	1	0.55289	0.5753					upregulated	3	4.5927	0.0101	upregulated	3
REACTOME_SEMA4D_INDUCED_CELL_MIGRATION_AND_GROWTH_CONE_COLLAPSE	Broad MSigDB - Canonical Pathways	7 out of 18	33.3767													upregulated	5	5.81705	0.003	upregulated	1	2.85452	0.0576					upregulated	1	4.18289	0.0153					upregulated	2	5.25244	0.0052	upregulated	2	4.98171	0.0069					upregulated	3
PID_IL1_PATHWAY	Broad MSigDB - Canonical Pathways	10 out of 18	33.3735	upregulated	1	1.03805	0.3541									upregulated	2	0.447457	0.6393					downregulated	1	5.0837	0.0062	downregulated	1	5.0837	0.0062	upregulated	1	3.11299	0.0445	upregulated	1	1.49985	0.2232	upregulated	1	2.25471	0.1049	downregulated	1	4.90198	0.0074	upregulated	5
excretion	GO	9 out of 18	33.362					upregulated	1	4.72758	0.0088					upregulated	3	2.98609	0.0505									upregulated	1	2.48814	0.0831	upregulated	1	3.92208	0.0198	upregulated	2	3.76822	0.0231									downregulated	1
lamellipodium organization	GO	11 out of 18	33.3581	upregulated	1	2.31737	0.0985	upregulated	1	6.0518	0.0024	downregulated	1	3.66555	0.0256	upregulated	5	3.8639	0.021									upregulated	1	2.51147	0.0811					upregulated	1	3.2372	0.0393					upregulated	3	5.02968	0.0065	upregulated	1
negative regulation of potassium ion transmembrane transport	GO	8 out of 18	33.3472									downregulated	1	2.59647	0.0745	upregulated	2	4.6075	0.01																	upregulated	1	6.764	0.0012	downregulated	1	2.19573	0.1113					upregulated	1
regulation of transforming growth factor beta receptor signaling pathway	GO	13 out of 18	33.3418	upregulated	2	1.28826	0.2757					upregulated	1	0.642536	0.526	upregulated	8	2.12124	0.1199	upregulated	3	3.27721	0.0377					upregulated	3	3.79041	0.0226	upregulated	1	4.54883	0.0106	upregulated	1	0.0494872	0.9517					downregulated	1	1.59353	0.2032	upregulated	5
cytoplasmic ribonucleoprotein granule	GO	13 out of 18	33.3299	upregulated	2	0.565626	0.568					upregulated	2	1.15786	0.3142	downregulated	2	2.28558	0.1017	upregulated	2	2.08018	0.1249					upregulated	5	4.59469	0.0101	upregulated	1	0.967591	0.38	downregulated	4	3.89691	0.0203	upregulated	5	6.17965	0.0021	upregulated	4	1.6883	0.1848	upregulated	5
PID_IL12_STAT4_PATHWAY	Broad MSigDB - Canonical Pathways	9 out of 18	33.3162													downregulated	3	3.98919	0.0185					downregulated	1	5.0837	0.0062	upregulated	1	1.27739	0.2788					downregulated	1	3.00118	0.0497	upregulated	1	2.26542	0.1038	downregulated	1	3.70643	0.0246	downregulated	1
PID_HIV_NEF_PATHWAY	Broad MSigDB - Canonical Pathways	6 out of 18	33.3083													upregulated	8	11.1196	1.50E-05																	upregulated	1	1.42189	0.2413	upregulated	2	5.09176	0.0061	upregulated	1	2.4836	0.0834	upregulated	7
REACTOME_M_G1_TRANSITION	Broad MSigDB - Canonical Pathways	12 out of 18	33.2993	upregulated	2	4.69858	0.0091					upregulated	2	3.21892	0.04	upregulated	3	6.59934	0.0014									upregulated	2	1.67086	0.1881					upregulated	2	1.27084	0.2806	upregulated	3	2.19267	0.1116	upregulated	2	1.13034	0.3229	upregulated	3
negative regulation of G1/S transition of mitotic cell cycle	GO	9 out of 18	33.298	upregulated	1	2.89418	0.0553	upregulated	1	2.00114	0.1352					downregulated	3	4.01645	0.018	upregulated	2	2.4398	0.0872					downregulated	2	4.29843	0.0136					downregulated	2	3.53257	0.0292					upregulated	3	4.68683	0.0092	downregulated	2
inner ear morphogenesis	GO	13 out of 18	33.2916	upregulated	1	2.85255	0.0577	upregulated	1	2.84025	0.0584	upregulated	1	3.06986	0.0464	upregulated	9	4.81976	0.0081	upregulated	3	3.02806	0.0484	downregulated	1	1.98248	0.1377	upregulated	3	2.86729	0.0569					upregulated	3	1.73938	0.1756	upregulated	1	0.873993	0.4173	upregulated	3	2.25355	0.105	upregulated	3
limb morphogenesis	GO	14 out of 18	33.2868	upregulated	4	3.26252	0.0383	upregulated	3	3.57875	0.0279	upregulated	1	2.10833	0.1214	downregulated	3	1.75468	0.173	downregulated	1	1.99158	0.1365					upregulated	1	0.251184	0.7779					upregulated	3	1.04772	0.3507					upregulated	6	3.76468	0.0232	upregulated	4
PID_NECTIN_PATHWAY	Broad MSigDB - Canonical Pathways	10 out of 18	33.2691					upregulated	1	6.14053	0.0022					upregulated	6	6.24823	0.0019	upregulated	2	2.59933	0.0743					upregulated	1	4.02163	0.0179									upregulated	1	2.33449	0.0969	upregulated	1	0.694803	0.4992	upregulated	3
walking behavior	GO	10 out of 18	33.266	upregulated	1	0.979968	0.3753					downregulated	1	4.35213	0.0129	downregulated	2	2.25334	0.105									upregulated	2	3.16989	0.042					downregulated	1	1.65207	0.1917	upregulated	2	3.68082	0.0252	upregulated	3	3.24401	0.039	upregulated	1
feeding behavior	GO	11 out of 18	33.2493	upregulated	2	2.5059	0.0816					downregulated	1	3.59799	0.0274	upregulated	5	5.03934	0.0065									upregulated	1	0.236991	0.789					downregulated	4	7.44584	0.0006	upregulated	1	0.251429	0.7777	upregulated	2	1.30886	0.2701	downregulated	1
REACTOME_ACTIVATION_OF_BH3_ONLY_PROTEINS	Broad MSigDB - Canonical Pathways	10 out of 18	33.249	upregulated	1	1.67785	0.1868									downregulated	1	2.12403	0.1195	upregulated	1	1.53414	0.2156					upregulated	1	2.23724	0.1068					downregulated	1	3.71236	0.0244					upregulated	2	4.9797	0.0069	downregulated	1
REACTOME_TRIGLYCERIDE_BIOSYNTHESIS	Broad MSigDB - Canonical Pathways	8 out of 18	33.2334					upregulated	2	4.07765	0.0169	upregulated	2	4.02036	0.0179	upregulated	5	5.7703	0.0031																	upregulated	2	4.32719	0.0132					upregulated	2	3.91265	0.02	upregulated	3
bone resorption	GO	7 out of 18	33.2187	downregulated	1	4.27587	0.0139									downregulated	3	7.11909	0.0008									upregulated	1	2.45197	0.0861					downregulated	2	8.17758	0.0003					upregulated	1	1.46865	0.2302	upregulated	2
regulation of dendritic spine maintenance	GO	9 out of 18	33.2186									downregulated	1	2.7417	0.0645	downregulated	3	6.91693	0.001																	downregulated	1	2.86974	0.0567					upregulated	1	0.935678	0.3923	upregulated	3
lipoprotein particle binding	GO	10 out of 18	33.1977	upregulated	2	5.39267	0.0045					upregulated	1	2.05231	0.1284	upregulated	2	1.24175	0.2889	upregulated	2	4.61771	0.0099					upregulated	1	3.02077	0.0488					upregulated	1	2.78035	0.062					upregulated	1	2.67241	0.0691	downregulated	1
cellular oxidant detoxification	GO	10 out of 18	33.1896	upregulated	1	2.15984	0.1153									upregulated	11	10.0428	4.30E-05	upregulated	2	2.36812	0.0937									upregulated	1	2.10909	0.1213	downregulated	3	3.90873	0.0201	upregulated	1	3.05487	0.0471	upregulated	2	0.472309	0.6236	upregulated	6
membrane docking	GO	13 out of 18	33.1893	downregulated	1	2.31446	0.0988					downregulated	1	2.18818	0.1121	downregulated	3	3.0523	0.0473	upregulated	3	3.77036	0.023					downregulated	1	1.58061	0.2059	upregulated	1	3.04593	0.0476	downregulated	1	2.01105	0.1338	upregulated	1	1.25239	0.2858	upregulated	2	1.71431	0.1801	downregulated	2
positive regulation of T cell migration	GO	9 out of 18	33.1889													upregulated	4	2.29798	0.1005																	upregulated	2	3.28118	0.0376	downregulated	1	2.94041	0.0528	upregulated	1	1.70467	0.1818	upregulated	5
PID_FRA_PATHWAY	Broad MSigDB - Canonical Pathways	10 out of 18	33.179	upregulated	1	4.76537	0.0085									upregulated	4	3.17233	0.0419	upregulated	2	4.4952	0.0112	downregulated	1	4.96959	0.0069									downregulated	1	2.06715	0.1265					upregulated	1	1.64735	0.1926	upregulated	5
activation of cysteine-type endopeptidase activity	GO	7 out of 18	33.176	upregulated	1	2.39614	0.0911									upregulated	3	4.02564	0.0179	upregulated	1	2.3707	0.0934													upregulated	2	5.63298	0.0036					upregulated	2	3.16208	0.0423	upregulated	5
muscle cell development	GO	11 out of 18	33.1666	upregulated	1	0.247634	0.7806					upregulated	2	1.27198	0.2803	upregulated	11	2.78314	0.0618	downregulated	2	4.21247	0.0148					upregulated	3	3.03903	0.0479					downregulated	3	2.96372	0.0516	upregulated	3	3.28084	0.0376	upregulated	8	5.11507	0.006	upregulated	4
synaptic vesicle localization	GO	10 out of 18	33.1576	downregulated	2	5.00351	0.0067					downregulated	1	1.96041	0.1408	upregulated	8	3.66125	0.0257	upregulated	3	2.95383	0.0521					upregulated	4	4.42786	0.0119					downregulated	2	3.22325	0.0398					upregulated	3	2.54616	0.0784	upregulated	3
REACTOME_DAG_AND_IP3_SIGNALING	Broad MSigDB - Canonical Pathways	10 out of 18	33.1575	downregulated	1	2.88656	0.0558	downregulated	1	3.75243	0.0235					downregulated	4	7.17913	0.0008	upregulated	1	1.24182	0.2889					downregulated	1	1.45609	0.2331					downregulated	2	4.8475	0.0078					downregulated	1	3.29971	0.0369	upregulated	2
T-helper 17 cell differentiation	GO	8 out of 18	33.1315	downregulated	1	3.64679	0.0261									upregulated	2	3.28376	0.0375									downregulated	1	5.05415	0.0064													downregulated	1	5.05415	0.0064	upregulated	2
PID_EPO_PATHWAY	Broad MSigDB - Canonical Pathways	6 out of 18	33.0736					upregulated	1	6.26089	0.0019	upregulated	1	1.91853	0.1468	upregulated	6	7.34511	0.0006									downregulated	2	6.26089	0.0019					downregulated	1	0.878483	0.4154					downregulated	1	6.26089	0.0019	upregulated	6
synaptic vesicle transport	GO	10 out of 18	33.0257	downregulated	2	5.08688	0.0062					downregulated	1	2.00055	0.1353	upregulated	8	3.94056	0.0194	upregulated	3	3.05887	0.0469					upregulated	4	4.60032	0.01					downregulated	2	3.28404	0.0375					upregulated	3	2.60391	0.074	upregulated	2
REACTOME_POST_TRANSLATIONAL_PROTEIN_MODIFICATION	Broad MSigDB - Canonical Pathways	12 out of 18	33.0166	upregulated	1	0.273088	0.761					downregulated	1	4.23576	0.0145	upregulated	10	2.48002	0.0837	upregulated	2	3.00106	0.0497	upregulated	2	2.70887	0.0666	downregulated	2	3.83391	0.0216					downregulated	2	3.15161	0.0428	downregulated	1	1.54003	0.2144	downregulated	1	0.755345	0.4698	upregulated	11
neurotrophin signaling pathway	GO	13 out of 18	32.9844	upregulated	1	1.64479	0.1931					downregulated	1	1.97398	0.1389	downregulated	2	2.52738	0.0799	downregulated	1	1.7754	0.1694					downregulated	1	2.15134	0.1163					downregulated	2	1.9088	0.1483	upregulated	1	3.18593	0.0413	upregulated	2	5.03196	0.0065	downregulated	1
chemokine binding	GO	7 out of 18	32.9282					upregulated	1	3.67405	0.0254	upregulated	2	3.91621	0.0199	upregulated	8	9.41059	8.20E-05	upregulated	2	5.76511	0.0031													upregulated	1	3.38545	0.0339									upregulated	3
vacuolar transport	GO	12 out of 18	32.9225	upregulated	1	0.361606	0.6966					upregulated	1	1.10476	0.3313	downregulated	1	0.340974	0.7111	upregulated	3	2.36397	0.094	upregulated	1	3.82436	0.0218	upregulated	3	2.5959	0.0746					downregulated	3	3.05036	0.0473	downregulated	1	1.22437	0.2939	upregulated	5	3.30669	0.0366	upregulated	8
peptide hormone secretion	GO	10 out of 18	32.9097									downregulated	2	5.51661	0.004	upregulated	2	2.33568	0.0967	upregulated	2	2.51601	0.0808					upregulated	2	3.21725	0.0401					downregulated	1	0.738134	0.478	downregulated	1	4.74372	0.0087	upregulated	4	4.15304	0.0157	upregulated	3
PID_AR_NONGENOMIC_PATHWAY	Broad MSigDB - Canonical Pathways	9 out of 18	32.9088													downregulated	2	2.8281	0.0591	upregulated	2	3.08209	0.0459	upregulated	1	4.48837	0.0112	upregulated	3	7.68145	0.0005					downregulated	3	6.71552	0.0012					upregulated	1	1.76625	0.171	downregulated	1
PID_NOTCH_PATHWAY	Broad MSigDB - Canonical Pathways	11 out of 18	32.8918	upregulated	3	5.47907	0.0042					upregulated	1	2.76676	0.0629	upregulated	5	3.28859	0.0373	upregulated	2	2.50851	0.0814					upregulated	1	1.16095	0.3132					downregulated	2	3.75993	0.0233	upregulated	1	1.10472	0.3313	upregulated	4	4.23994	0.0144	upregulated	1
PID_REG_GR_PATHWAY	Broad MSigDB - Canonical Pathways	11 out of 18	32.8826	upregulated	2	2.70316	0.067	downregulated	1	3.00634	0.0495					downregulated	3	1.32525	0.2657	upregulated	2	1.67716	0.1869	downregulated	1	4.18937	0.0152	upregulated	2	0.631867	0.5316	downregulated	1	2.66844	0.0694	downregulated	2	3.03379	0.0481					downregulated	1	1.97249	0.1391	upregulated	8
inflammasome complex	GO	7 out of 18	32.8233													upregulated	1	1.55473	0.2112									downregulated	1	4.44941	0.0117	upregulated	1	4.91941	0.0073	upregulated	3	6.99778	0.0009					downregulated	1	4.34083	0.013	upregulated	3
semaphorin-plexin signaling pathway involved in axon guidance	GO	9 out of 18	32.8152	upregulated	1	2.76949	0.0627									upregulated	2	2.81307	0.06					downregulated	1	5.13987	0.0059									upregulated	1	2.93942	0.0529
perinuclear endoplasmic reticulum	GO	9 out of 18	32.8036					upregulated	1	2.68998	0.0679					upregulated	4	5.76304	0.0031					downregulated	1	4.47529	0.0114	upregulated	2	4.47529	0.0114					upregulated	3	6.44493	0.0016	upregulated	1	1.17197	0.3098					upregulated	2
REACTOME_UNWINDING_OF_DNA	Broad MSigDB - Canonical Pathways	6 out of 18	32.774	upregulated	2	8.33449	0.0002					upregulated	1	3.11829	0.0442	upregulated	3	12.5599	3.50E-06									upregulated	1	2.70832	0.0666					upregulated	1	1.43739	0.2375									upregulated	1
regulation of circadian sleep/wake cycle	GO	11 out of 18	32.7697									downregulated	1	4.77915	0.0084	downregulated	1	2.14249	0.1174	downregulated	1	5.47026	0.0042	downregulated	1	3.91973	0.0198					upregulated	1	3.80603	0.0222	downregulated	1	3.0492	0.0474	upregulated	1	1.46638	0.2308	upregulated	1	0.820764	0.4401	upregulated	1
REACTOME_THE_NLRP3_INFLAMMASOME	Broad MSigDB - Canonical Pathways	6 out of 18	32.7558													upregulated	3	5.34111	0.0048													upregulated	1	4.58434	0.0102	upregulated	3	10.3985	3.00E-05									upregulated	1
striated muscle cell development	GO	11 out of 18	32.7332	upregulated	1	0.296007	0.7438					upregulated	2	1.42325	0.2409	upregulated	10	2.75387	0.0637	downregulated	2	4.40515	0.0122					upregulated	3	3.22155	0.0399					downregulated	3	3.21334	0.0402	upregulated	3	3.47249	0.031	upregulated	6	2.7875	0.0616	upregulated	4
nucleobase-containing compound transport	GO	13 out of 18	32.6868	upregulated	1	0.256979	0.7734	downregulated	1	4.58837	0.0102	upregulated	4	2.63735	0.0716	upregulated	11	0.695145	0.499	downregulated	2	1.25333	0.2856					upregulated	4	2.33239	0.0971					downregulated	3	2.54435	0.0785	upregulated	3	4.1187	0.0163	upregulated	3	0.181698	0.8339	upregulated	7
regulation of cellular protein catabolic process	GO	9 out of 18	32.6792	downregulated	3	2.46915	0.0847	upregulated	2	1.80837	0.1639	upregulated	3	2.43043	0.088	downregulated	6	4.14062	0.0159	upregulated	4	1.33851	0.2622					upregulated	5	4.44697	0.0117					upregulated	12	9.86792	5.20E-05	upregulated	6	5.53495	0.0039	upregulated	5	0.75075	0.472	upregulated	17
peptide hormone binding	GO	12 out of 18	32.6709	upregulated	2	3.38418	0.0339									downregulated	2	1.52289	0.2181	upregulated	1	1.30212	0.272					upregulated	1	3.47778	0.0309					upregulated	1	1.04301	0.3524					downregulated	1	1.29623	0.2736	upregulated	2
GABAergic neuron differentiation	GO	7 out of 18	32.6428	upregulated	1	3.83382	0.0216					downregulated	1	5.54443	0.0039	upregulated	2	4.88271	0.0076																									upregulated	1	3.06003	0.0469	upregulated	2
establishment of endothelial intestinal barrier	GO	7 out of 18	32.6343									upregulated	1	3.3469	0.0352	upregulated	4	7.84516	0.0004	upregulated	1	2.79565	0.0611																	upregulated	1	3.30626	0.0367					upregulated	3
REACTOME_THROMBOXANE_SIGNALLING_THROUGH_TP_RECEPTOR	Broad MSigDB - Canonical Pathways	9 out of 18	32.6037									upregulated	1	2.18831	0.1121	upregulated	2	1.98463	0.1374					upregulated	1	4.75288	0.0086	upregulated	3	8.25308	0.0003					downregulated	1	1.77811	0.169					upregulated	1	0.63375	0.5306	upregulated	2
REACTOME_LOSS_OF_NLP_FROM_MITOTIC_CENTROSOMES	Broad MSigDB - Canonical Pathways	13 out of 18	32.5991	downregulated	1	1.28187	0.2775	upregulated	1	1.61821	0.1983	upregulated	2	2.30818	0.0994	upregulated	2	3.34981	0.0351	upregulated	4	6.96811	0.0009	upregulated	2	5.6852	0.0034	upregulated	1	0.394328	0.6741									upregulated	1	2.69836	0.0673	upregulated	2	2.29533	0.1007	upregulated	1
organelle fusion	GO	11 out of 18	32.5781	downregulated	1	2.43621	0.0875					downregulated	1	2.08183	0.1247	upregulated	5	2.60833	0.0737	upregulated	3	3.27372	0.0379					upregulated	4	5.04304	0.0065					upregulated	3	2.62625	0.0723	upregulated	1	0.765794	0.465	upregulated	4	3.42192	0.0326	upregulated	5
actin polymerization or depolymerization	GO	7 out of 18	32.5617	downregulated	1	1.69001	0.1845					upregulated	1	4.4756	0.0114	downregulated	4	7.97835	0.0003									downregulated	1	1.82164	0.1618					downregulated	1	0.987806	0.3724	upregulated	1	4.48487	0.0113	downregulated	2	5.52272	0.004	downregulated	2
NADPH oxidase complex	GO	9 out of 18	32.5494	downregulated	1	3.67757	0.0253									upregulated	4	9.81945	5.40E-05									upregulated	1	2.32128	0.0981					upregulated	1	2.01809	0.1329	upregulated	1	2.48296	0.0835	upregulated	1	2.58898	0.0751	upregulated	2
REACTOME_PLC_BETA_MEDIATED_EVENTS	Broad MSigDB - Canonical Pathways	10 out of 18	32.5384	downregulated	1	2.66379	0.0697	upregulated	2	3.74864	0.0235					downregulated	4	5.9923	0.0025	upregulated	2	2.53488	0.0793					downregulated	1	1.2586	0.2841					downregulated	3	7.12407	0.0008					downregulated	1	3.07442	0.0462	upregulated	3
oxidoreductase activity, acting on the aldehyde or oxo group of donors, NAD or NADP as acceptor	GO	10 out of 18	32.5103									downregulated	1	2.47354	0.0843	upregulated	3	3.5083	0.0299	upregulated	3	5.49484	0.0041					upregulated	2	2.02299	0.1323	upregulated	1	2.35918	0.0945	downregulated	1	1.07868	0.34									upregulated	3
negative regulation of cell cycle G1/S phase transition	GO	9 out of 18	32.5044	upregulated	1	2.83523	0.0587	upregulated	1	1.94486	0.143					downregulated	3	3.88203	0.0206	upregulated	2	2.33754	0.0966					downregulated	2	4.16264	0.0156					downregulated	2	3.40106	0.0333					upregulated	3	4.54948	0.0106	downregulated	2
positive regulation of viral life cycle	GO	9 out of 18	32.4649									upregulated	1	1.47962	0.2277	upregulated	6	4.54134	0.0107	upregulated	3	5.63457	0.0036					downregulated	2	3.82486	0.0218					upregulated	1	1.30989	0.2699	upregulated	2	3.13587	0.0435	upregulated	3	3.97196	0.0188	downregulated	3
cartilage development	GO	13 out of 18	32.3996	upregulated	2	1.40919	0.2443					upregulated	1	1.27715	0.2788	upregulated	12	3.63775	0.0263	upregulated	4	2.80772	0.0603					upregulated	1	0.167011	0.8462	upregulated	1	1.31859	0.2675	upregulated	6	3.44878	0.0318	upregulated	1	0.651213	0.5214	upregulated	5	2.86615	0.0569	upregulated	5
trabecula morphogenesis	GO	11 out of 18	32.3682									upregulated	1	0.958117	0.3836	upregulated	8	5.49742	0.0041	upregulated	1	0.793677	0.4522					upregulated	1	1.19474	0.3028	downregulated	1	3.63704	0.0263	upregulated	2	1.82026	0.162	upregulated	3	4.81757	0.0081	upregulated	1	1.75128	0.1736	upregulated	4
cellular response to vascular endothelial growth factor stimulus	GO	10 out of 18	32.3489									upregulated	1	1.80792	0.164	upregulated	3	1.446	0.2355	upregulated	2	2.47249	0.0844					upregulated	1	2.02831	0.1316					upregulated	2	3.62766	0.0266	upregulated	3	7.47719	0.0006	upregulated	3	4.77797	0.0084	upregulated	2
stem cell differentiation	GO	14 out of 18	32.3169	upregulated	3	1.85375	0.1566					upregulated	1	0.402662	0.6685	upregulated	15	5.33908	0.0048	upregulated	5	3.2554	0.0386					upregulated	5	4.45267	0.0116					upregulated	3	1.05742	0.3474	upregulated	2	2.43974	0.0872	upregulated	3	1.62866	0.1962	upregulated	3
REACTOME_GPVI_MEDIATED_ACTIVATION_CASCADE	Broad MSigDB - Canonical Pathways	11 out of 18	32.3116	upregulated	1	1.43973	0.237	upregulated	1	2.0234	0.1322					upregulated	7	8.21027	0.0003	upregulated	1	1.57468	0.2071					upregulated	1	3.98912	0.0185					upregulated	2	2.47755	0.0839					downregulated	1	2.62977	0.0721	upregulated	2
RNA transport	GO	13 out of 18	32.2918	upregulated	1	0.366317	0.6933	downregulated	1	4.81534	0.0081	upregulated	3	2.05327	0.1283	upregulated	9	1.01123	0.3638	downregulated	2	1.57801	0.2064					upregulated	3	1.61052	0.1998					downregulated	2	2.76413	0.063	upregulated	2	3.00622	0.0495	downregulated	1	0.25238	0.7769	upregulated	6
determination of heart left/right asymmetry	GO	15 out of 18	32.2412	upregulated	2	2.56389	0.077	upregulated	1	3.21321	0.0402	upregulated	2	2.66179	0.0698	upregulated	4	1.92891	0.1453	upregulated	3	3.30756	0.0366					upregulated	1	1.1126	0.3287					upregulated	1	1.18076	0.307	upregulated	1	1.08739	0.3371	upregulated	3	2.65548	0.0703	upregulated	1
REACTOME_ROLE_OF_SECOND_MESSENGERS_IN_NETRIN1_SIGNALING	Broad MSigDB - Canonical Pathways	6 out of 18	32.2208					upregulated	1	6.49626	0.0015					upregulated	1	3.28463	0.0375									downregulated	1	7.88203	0.0004													downregulated	1	7.88203	0.0004	upregulated	1
PID_CXCR3_PATHWAY	Broad MSigDB - Canonical Pathways	9 out of 18	32.16	upregulated	2	2.91387	0.0543									downregulated	1	0.93547	0.3924	upregulated	2	3.44246	0.032	upregulated	1	4.13056	0.0161	upregulated	3	7.43602	0.0006					downregulated	2	4.87326	0.0076					downregulated	1	2.31661	0.0986
REACTOME_IL_RECEPTOR_SHC_SIGNALING	Broad MSigDB - Canonical Pathways	9 out of 18	32.1461	upregulated	1	1.63707	0.1945					upregulated	1	1.80903	0.1638	upregulated	4	3.74164	0.0237									upregulated	2	4.12615	0.0161					upregulated	2	5.79377	0.003					upregulated	1	0.524696	0.5917	upregulated	3
REACTOME_NUCLEAR_RECEPTOR_TRANSCRIPTION_PATHWAY	Broad MSigDB - Canonical Pathways	9 out of 18	32.1262													downregulated	3	5.27351	0.0051					upregulated	1	1.67893	0.1866	downregulated	1	3.51771	0.0297					downregulated	1	2.81107	0.0601					downregulated	1	3.51771	0.0297	downregulated	1
MCM complex	GO	6 out of 18	32.1111	upregulated	2	8.12152	0.0003					upregulated	1	3.11829	0.0442	upregulated	2	7.76204	0.0004									upregulated	2	6.08353	0.0023					upregulated	1	2.41007	0.0898									upregulated	1
negative regulation of mitotic cell cycle phase transition	GO	11 out of 18	32.0989	upregulated	3	2.14312	0.1173	upregulated	1	1.29985	0.2726					upregulated	6	3.17765	0.0417	upregulated	2	1.2305	0.2921					downregulated	2	2.82913	0.0591					downregulated	3	3.71572	0.0243	upregulated	1	2.31321	0.0989	upregulated	4	3.19203	0.0411	downregulated	2
positive regulation of cysteine-type endopeptidase activity	GO	12 out of 18	32.0982	upregulated	3	3.06919	0.0465	upregulated	1	0.923737	0.397					upregulated	8	4.32978	0.0132	upregulated	2	1.08811	0.3369					upregulated	3	2.89492	0.0553	upregulated	1	2.09845	0.1226	upregulated	8	7.33864	0.0006	upregulated	2	2.14082	0.1176	upregulated	5	2.60878	0.0736	upregulated	13
carboxy-lyase activity	GO	8 out of 18	32.0757	upregulated	1	3.29234	0.0372									upregulated	3	2.24322	0.1061	upregulated	1	3.29234	0.0372													upregulated	1	3.30498	0.0367									upregulated	2
regulation of response to oxidative stress	GO	11 out of 18	32.073													upregulated	6	2.87652	0.0563	upregulated	1	1.07306	0.342	downregulated	1	3.00277	0.0496	downregulated	2	3.40895	0.0331					downregulated	4	6.29704	0.0018	downregulated	1	2.21593	0.1091	upregulated	5	4.38042	0.0125	upregulated	6
transcription factor activity, direct ligand regulated sequence-specific DNA binding	GO	8 out of 18	32.0392													downregulated	3	5.21438	0.0054									downregulated	1	3.49696	0.0303					upregulated	3	2.94645	0.0525					downregulated	1	3.49696	0.0303	downregulated	1
cellular detoxification	GO	10 out of 18	32.0239	upregulated	1	2.11778	0.1203									upregulated	11	9.58037	6.90E-05	upregulated	2	2.29318	0.1009									upregulated	1	2.06717	0.1265	downregulated	3	3.78126	0.0228	upregulated	1	3.0072	0.0494	upregulated	2	0.434256	0.6477	upregulated	6
REACTOME_REGULATION_OF_SIGNALING_BY_CBL	Broad MSigDB - Canonical Pathways	11 out of 18	31.9797	upregulated	1	1.78399	0.168					upregulated	1	3.00109	0.0497	upregulated	4	4.63434	0.0097	upregulated	1	1.92467	0.1459					upregulated	1	4.52907	0.0108					upregulated	1	1.66363	0.1895					upregulated	1	1.37606	0.2526	downregulated	1
response to anesthetic	GO	9 out of 18	31.9481									downregulated	1	4.2223	0.0147	downregulated	5	6.82842	0.0011									upregulated	1	2.48659	0.0832					upregulated	2	3.00128	0.0497	upregulated	1	3.09817	0.0451	upregulated	2	2.40382	0.0904	downregulated	1
REACTOME_G_PROTEIN_ACTIVATION	Broad MSigDB - Canonical Pathways	9 out of 18	31.9383													downregulated	1	1.43545	0.238					upregulated	1	4.59322	0.0101	upregulated	3	7.76732	0.0004					downregulated	1	1.77811	0.169					upregulated	2	2.88959	0.0556	upregulated	2
semaphorin-plexin signaling pathway involved in neuron projection guidance	GO	9 out of 18	31.9324	upregulated	1	2.65566	0.0703									upregulated	2	2.69907	0.0673					downregulated	1	5.06005	0.0063									upregulated	1	2.8616	0.0572
establishment of RNA localization	GO	13 out of 18	31.8655	upregulated	1	0.359208	0.6982	downregulated	1	4.80174	0.0082	upregulated	3	2.02408	0.1321	upregulated	9	0.971201	0.3786	downregulated	2	1.5578	0.2106					upregulated	3	1.57403	0.2072					downregulated	2	2.75091	0.0639	upregulated	2	2.98003	0.0508	downregulated	1	0.246533	0.7815	upregulated	6
REACTOME_GLUTAMATE_NEUROTRANSMITTER_RELEASE_CYCLE	Broad MSigDB - Canonical Pathways	9 out of 18	31.8599	downregulated	1	4.16568	0.0155					downregulated	1	3.79442	0.0225	downregulated	2	5.17409	0.0057					upregulated	1	3.67801	0.0253	downregulated	1	3.1433	0.0431					downregulated	1	2.24053	0.1064	downregulated	1	3.89183	0.0204					upregulated	1
REACTOME_POST_CHAPERONIN_TUBULIN_FOLDING_PATHWAY	Broad MSigDB - Canonical Pathways	9 out of 18	31.8515													upregulated	2	5.52593	0.004	upregulated	1	1.98623	0.1372	upregulated	1	2.9796	0.0508	upregulated	1	1.4716	0.2296									upregulated	1	3.86714	0.0209					upregulated	1
REACTOME_OTHER_SEMAPHORIN_INTERACTIONS	Broad MSigDB - Canonical Pathways	11 out of 18	31.8368													upregulated	1	1.59615	0.2027					downregulated	1	4.9174	0.0073	upregulated	2	3.2984	0.0369					upregulated	1	0.775567	0.4604					upregulated	2	1.72976	0.1773	upregulated	1
regulation of neuronal action potential	GO	6 out of 18	31.8097									downregulated	1	4.58865	0.0102	upregulated	1	1.83176	0.1601																	upregulated	1	3.00178	0.0497	downregulated	1	6.60417	0.0014					upregulated	2
entrainment of circadian clock	GO	8 out of 18	31.7827													downregulated	1	1.9498	0.1423													downregulated	1	3.45788	0.0315	downregulated	3	6.80153	0.0011	downregulated	2	5.19548	0.0055	downregulated	2	3.48333	0.0307	downregulated	1
positive regulation of ERBB signaling pathway	GO	10 out of 18	31.7748	downregulated	1	2.05779	0.1277	upregulated	1	1.97434	0.1389	upregulated	1	3.27866	0.0377	upregulated	4	4.70768	0.009									upregulated	1	2.34228	0.0961					downregulated	1	2.24457	0.106									upregulated	3
cellular response to sterol	GO	8 out of 18	31.7119									upregulated	1	2.43758	0.0874	downregulated	1	2.90985	0.0545	upregulated	2	4.57745	0.0103					downregulated	1	4.87243	0.0077													downregulated	1	4.87243	0.0077
negative regulation of synapse organization	GO	9 out of 18	31.7117									upregulated	2	4.44744	0.0117	downregulated	3	5.08855	0.0062									downregulated	1	3.65399	0.0259					downregulated	2	4.16108	0.0156	upregulated	1	1.13708	0.3208	downregulated	1	3.49709	0.0303	upregulated	1
PID_IL8_CXCR2_PATHWAY	Broad MSigDB - Canonical Pathways	8 out of 18	31.7049													upregulated	6	6.63435	0.0013					upregulated	1	4.36388	0.0127	upregulated	2	5.19255	0.0056					downregulated	2	4.60467	0.01					upregulated	2	4.39068	0.0124	upregulated	2
response to pH	GO	8 out of 18	31.6912	downregulated	1	3.82359	0.0218					upregulated	1	1.62357	0.1972	downregulated	3	4.84619	0.0079	downregulated	1	1.76386	0.1714					upregulated	1	1.81266	0.1632					downregulated	2	2.81841	0.0597					upregulated	5	6.88121	0.001	upregulated	3
myosin binding	GO	10 out of 18	31.6716	downregulated	1	2.50526	0.0817									upregulated	5	3.62179	0.0267	upregulated	2	4.28739	0.0137	downregulated	1	5.96773	0.0026									upregulated	5	3.86314	0.021	downregulated	1	1.61894	0.1981	downregulated	1	1.36629	0.2551	upregulated	5
cofactor transport	GO	11 out of 18	31.6637									upregulated	1	1.33859	0.2622	upregulated	5	3.82652	0.0218	upregulated	1	1.94187	0.1434					upregulated	1	1.96533	0.1401	upregulated	1	3.37516	0.0342					downregulated	1	3.56059	0.0284	upregulated	1	0.870664	0.4187	upregulated	4
positive regulation of cell cycle phase transition	GO	13 out of 18	31.636					upregulated	1	1.9175	0.147	upregulated	2	1.94508	0.143	upregulated	7	3.74007	0.0238	upregulated	4	5.46743	0.0042					upregulated	1	0.763742	0.4659					upregulated	2	0.44646	0.6399	upregulated	3	3.64545	0.0261	upregulated	2	3.22193	0.0399	upregulated	3
PID_ARF6_DOWNSTREAM_PATHWAY	Broad MSigDB - Canonical Pathways	9 out of 18	31.6154	downregulated	1	4.04879	0.0174									downregulated	1	5.08393	0.0062	upregulated	1	1.78757	0.1674													downregulated	1	3.15537	0.0426					downregulated	1	4.53949	0.0107	upregulated	2
cilium organization	GO	14 out of 18	31.6133	downregulated	2	1.07896	0.3399	upregulated	3	3.01338	0.0491	upregulated	3	4.41813	0.0121	upregulated	10	2.35993	0.0944	upregulated	4	1.40324	0.2458	upregulated	1	1.27528	0.2794	upregulated	4	3.33158	0.0357	upregulated	1	1.58048	0.2059	upregulated	6	2.50037	0.0821	upregulated	2	0.0600544	0.9417	upregulated	7	1.84318	0.1583	downregulated	2
oxidoreductase activity, acting on the CH-CH group of donors	GO	12 out of 18	31.5727	downregulated	1	3.26028	0.0384					downregulated	1	2.42166	0.0888	upregulated	5	4.62052	0.0098	upregulated	4	6.49617	0.0015					upregulated	1	1.00494	0.3661					downregulated	1	1.31727	0.2679	upregulated	1	3.79216	0.0225	upregulated	3	3.26783	0.0381	downregulated	1
tetrapyrrole binding	GO	12 out of 18	31.5663	upregulated	1	0.54253	0.5813					upregulated	2	4.51221	0.011	upregulated	9	2.68281	0.0684	downregulated	3	4.435	0.0119	downregulated	1	2.25071	0.1053	downregulated	2	1.82964	0.1605	downregulated	1	4.13113	0.0161	upregulated	4	3.62565	0.0266	upregulated	2	2.49171	0.0828	downregulated	2	1.67792	0.1868	upregulated	5
basal part of cell	GO	12 out of 18	31.5584	upregulated	1	1.33483	0.2632	upregulated	2	3.37715	0.0341	upregulated	1	1.99369	0.1362	upregulated	7	5.47459	0.0042					downregulated	1	3.48488	0.0307	upregulated	1	1.12611	0.3243					upregulated	1	0.192616	0.8248	upregulated	1	1.36151	0.2563	upregulated	2	2.46136	0.0853	upregulated	3
signaling adaptor activity	GO	11 out of 18	31.5065									upregulated	1	2.65809	0.0701	upregulated	6	4.62628	0.0098	upregulated	2	3.05166	0.0473									upregulated	1	2.09097	0.1236	upregulated	2	0.817936	0.4413					upregulated	2	2.64161	0.0712	upregulated	3
REACTOME_SIGNAL_AMPLIFICATION	Broad MSigDB - Canonical Pathways	9 out of 18	31.4648									upregulated	1	1.9198	0.1466	upregulated	2	1.40477	0.2454					upregulated	1	4.45575	0.0116	upregulated	3	7.35362	0.0006					downregulated	1	1.51999	0.2187					upregulated	2	2.53829	0.079	upregulated	2
positive regulation of NIK/NF-kappaB signaling	GO	12 out of 18	31.4632	upregulated	1	1.86953	0.1542									downregulated	3	2.89334	0.0554	downregulated	2	3.20162	0.0407					upregulated	2	3.0913	0.0454					upregulated	2	0.719062	0.4872	downregulated	1	1.787	0.1675	downregulated	1	0.957955	0.3837	upregulated	7
REACTOME_CELL_CYCLE_CHECKPOINTS	Broad MSigDB - Canonical Pathways	11 out of 18	31.4601	upregulated	3	6.63993	0.0013					upregulated	2	2.57222	0.0764	upregulated	6	5.55852	0.0039									upregulated	2	0.948026	0.3875					upregulated	2	0.94134	0.3901	upregulated	4	4.51677	0.0109	upregulated	3	1.55589	0.211	upregulated	3
REACTOME_RECYCLING_PATHWAY_OF_L1	Broad MSigDB - Canonical Pathways	6 out of 18	31.4521									upregulated	1	3.09756	0.0452	upregulated	4	6.80622	0.0011	upregulated	1	1.46652	0.2307													downregulated	2	5.86165	0.0028					upregulated	2	4.85317	0.0078	upregulated	5
regulation of neuron migration	GO	8 out of 18	31.4384					upregulated	1	5.17931	0.0056	upregulated	1	0.90589	0.4042	upregulated	7	6.89576	0.001																	upregulated	3	4.82479	0.008					upregulated	1	1.48138	0.2273	upregulated	4
photoreceptor cell differentiation	GO	13 out of 18	31.3762	upregulated	2	3.09321	0.0454					upregulated	2	5.99511	0.0025	upregulated	5	2.43021	0.088	upregulated	2	2.3268	0.0976					upregulated	1	0.484566	0.616	upregulated	1	2.13911	0.1178	downregulated	1	0.734511	0.4797	downregulated	1	2.16072	0.1152	downregulated	1	1.1983	0.3017	upregulated	4
heme binding	GO	12 out of 18	31.3608	upregulated	1	0.595418	0.5513					upregulated	2	4.70647	0.009	upregulated	8	2.6975	0.0674	downregulated	2	3.19539	0.041	downregulated	1	2.3473	0.0956	downregulated	2	1.92329	0.1461	downregulated	1	4.1958	0.0151	upregulated	4	3.68997	0.025	upregulated	2	2.5542	0.0778	downregulated	2	1.77013	0.1703	upregulated	4
epidermis morphogenesis	GO	10 out of 18	31.3599	upregulated	2	7.04929	0.0009	upregulated	1	2.19297	0.1116	upregulated	1	1.5758	0.2068	upregulated	3	2.64628	0.0709	upregulated	3	4.95807	0.007																	upregulated	1	1.71571	0.1798	upregulated	3	5.00733	0.0067	upregulated	1
PID_INTEGRIN_A4B1_PATHWAY	Broad MSigDB - Canonical Pathways	8 out of 18	31.3203					upregulated	1	4.12108	0.0162	upregulated	2	3.20058	0.0407	upregulated	6	6.66803	0.0013	upregulated	1	4.12108	0.0162													downregulated	2	4.56616	0.0104					upregulated	2	1.55478	0.2112	upregulated	2
REACTOME_RNA_POL_I_PROMOTER_OPENING	Broad MSigDB - Canonical Pathways	8 out of 18	31.3137													downregulated	5	11.5042	1.00E-05									upregulated	1	3.49344	0.0304	downregulated	1	3.8562	0.0211	downregulated	2	3.59403	0.0275	downregulated	1	2.55791	0.0775	downregulated	1	2.98588	0.0505	downregulated	1
aorta development	GO	10 out of 18	31.3115	upregulated	1	3.74093	0.0237					upregulated	1	1.4796	0.2277	upregulated	4	3.87298	0.0208	upregulated	1	4.20648	0.0149					upregulated	1	2.89287	0.0554													downregulated	1	0.712534	0.4904	upregulated	2
hydro-lyase activity	GO	9 out of 18	31.2555	downregulated	1	3.56821	0.0282					upregulated	2	3.64717	0.0261	upregulated	5	2.75283	0.0637	upregulated	3	6.792	0.0011													downregulated	1	2.65826	0.0701	upregulated	1	3.73309	0.0239	upregulated	1	2.57448	0.0762	upregulated	2
protein-containing complex disassembly	GO	11 out of 18	31.2354	upregulated	1	0.40991	0.6637					upregulated	1	1.23461	0.2909	upregulated	5	3.12485	0.0439	upregulated	3	2.85414	0.0576	upregulated	1	1.13922	0.3201	downregulated	4	6.13657	0.0022					downregulated	1	0.865516	0.4208	upregulated	2	4.51402	0.011	upregulated	5	4.23293	0.0145	upregulated	7
REACTOME_ENDOGENOUS_STEROLS	Broad MSigDB - Canonical Pathways	7 out of 18	31.2301													upregulated	1	4.32443	0.0132	upregulated	1	5.30127	0.005					downregulated	1	2.33505	0.0968	downregulated	1	6.39828	0.0017	upregulated	1	5.93972	0.0026					downregulated	1	2.1521	0.1162	upregulated	1
calcium ion export	GO	6 out of 18	31.2202													downregulated	1	1.39987	0.2466																	downregulated	3	10.1136	4.10E-05					downregulated	1	3.62213	0.0267	downregulated	1
female pregnancy	GO	12 out of 18	31.1995	upregulated	2	2.28932	0.1013									upregulated	11	4.79659	0.0083	upregulated	1	0.538674	0.5835	upregulated	1	1.30004	0.2725	upregulated	2	1.5747	0.2071					downregulated	1	1.83193	0.1601	downregulated	1	2.35528	0.0949	upregulated	3	0.826782	0.4375	downregulated	3
chromatin DNA binding	GO	11 out of 18	31.1701													upregulated	7	6.39469	0.0017	upregulated	2	1.49778	0.2236					downregulated	1	3.12802	0.0438	downregulated	1	2.89289	0.0554	downregulated	1	2.19459	0.1114	upregulated	1	1.15364	0.3155	downregulated	2	2.96499	0.0516	upregulated	4
positive regulation of transcription from RNA polymerase II promoter in response to stress	GO	7 out of 18	31.1429					downregulated	1	6.05238	0.0024					upregulated	3	2.44649	0.0866	upregulated	2	3.95522	0.0192					downregulated	1	5.54426	0.0039									upregulated	1	2.22927	0.1076	downregulated	1	6.23646	0.002	upregulated	3
REACTOME_CHEMOKINE_RECEPTORS_BIND_CHEMOKINES	Broad MSigDB - Canonical Pathways	13 out of 18	31.1389					upregulated	1	3.24353	0.039	upregulated	1	1.91905	0.1467	upregulated	6	4.368	0.0127	upregulated	2	5.21902	0.0054					upregulated	1	0.672893	0.5102					downregulated	1	1.59565	0.2028	downregulated	1	2.48618	0.0832	upregulated	1	0.331493	0.7179	upregulated	3
positive T cell selection	GO	8 out of 18	31.0855	downregulated	2	4.90825	0.0074									upregulated	6	7.9467	0.0004	upregulated	1	1.63892	0.1942													downregulated	1	1.68536	0.1854					upregulated	1	2.60012	0.0743	upregulated	2
metallopeptidase activity	GO	11 out of 18	31.0739	upregulated	4	4.52385	0.0108					upregulated	3	1.96832	0.1397	upregulated	10	3.76591	0.0231	upregulated	2	1.5591	0.2103													upregulated	5	3.48713	0.0306					upregulated	5	2.54493	0.0785	upregulated	6
positive regulation of sprouting angiogenesis	GO	10 out of 18	31.0512	upregulated	1	1.33801	0.2624									upregulated	5	3.47401	0.031	upregulated	3	6.34579	0.0018									upregulated	1	4.051	0.0174	upregulated	3	2.98178	0.0507	upregulated	1	1.85137	0.157	downregulated	1	2.40958	0.0899	upregulated	3
positive regulation of mitotic cell cycle phase transition	GO	12 out of 18	31.037					upregulated	1	2.03528	0.1306	upregulated	2	2.06313	0.1271	upregulated	7	3.97634	0.0188	upregulated	4	5.94924	0.0026					upregulated	1	0.857018	0.4244					upregulated	2	0.522176	0.5932	upregulated	2	3.58718	0.0277	upregulated	2	3.34807	0.0352	upregulated	3
epiboly	GO	8 out of 18	31.0251	upregulated	1	1.31415	0.2687					upregulated	1	1.62148	0.1976	upregulated	5	8.52121	0.0002									upregulated	1	2.2186	0.1088	upregulated	1	3.98121	0.0187													upregulated	3
PID_PDGFRA_PATHWAY	Broad MSigDB - Canonical Pathways	10 out of 18	30.997	upregulated	1	1.88098	0.1524									upregulated	1	1.79217	0.1666	upregulated	1	3.69342	0.0249	downregulated	1	5.48834	0.0041	upregulated	2	5.20996	0.0055													downregulated	1	1.31033	0.2697	upregulated	1
midbody	GO	13 out of 18	30.9918	upregulated	1	0.254392	0.7754					upregulated	2	1.58732	0.2045	upregulated	8	5.64767	0.0035	upregulated	1	1.00173	0.3672	upregulated	1	3.68261	0.0252	upregulated	2	2.93145	0.0533					downregulated	1	4.1884	0.0152	downregulated	1	0.923192	0.3972	upregulated	6	1.7652	0.1712	upregulated	4
REACTOME_CS_DS_DEGRADATION	Broad MSigDB - Canonical Pathways	7 out of 18	30.9753	downregulated	1	3.67544	0.0253									upregulated	2	7.17472	0.0008																	upregulated	1	7.00939	0.0009					downregulated	1	3.883	0.0206	downregulated	1
lymph vessel morphogenesis	GO	8 out of 18	30.9702									upregulated	2	4.75191	0.0086	upregulated	2	1.34858	0.2596									upregulated	1	4.12615	0.0161					upregulated	1	2.41448	0.0894	upregulated	2	5.75928	0.0032	upregulated	1	1.73257	0.1768	upregulated	3
mitotic spindle	GO	11 out of 18	30.9675	downregulated	1	0.984082	0.3738	upregulated	2	2.3162	0.0986	upregulated	2	1.65276	0.1915	upregulated	5	8.2289	0.0003	downregulated	1	1.30736	0.2705					upregulated	2	2.0485	0.1289					upregulated	1	0.932847	0.3934					upregulated	3	3.0526	0.0472	upregulated	4
regulation of cell maturation	GO	7 out of 18	30.9655					upregulated	1	2.31223	0.099					upregulated	4	8.98437	0.0001	upregulated	1	3.63261	0.0264													upregulated	1	2.41085	0.0897					upregulated	1	2.69827	0.0673	upregulated	3
inclusion body	GO	11 out of 18	30.9422	downregulated	1	1.71191	0.1805									downregulated	2	2.07601	0.1254	downregulated	1	1.25132	0.2861	downregulated	1	2.4331	0.0878									upregulated	3	0.976476	0.3766	downregulated	2	5.47743	0.0042	upregulated	5	5.634	0.0036	downregulated	1
REACTOME_COSTIMULATION_BY_THE_CD28_FAMILY	Broad MSigDB - Canonical Pathways	13 out of 18	30.9276	upregulated	1	0.919201	0.3988	upregulated	1	1.45175	0.2342	upregulated	1	2.02752	0.1317	upregulated	5	2.40657	0.0901	upregulated	2	2.30638	0.0996					upregulated	2	3.38738	0.0338					upregulated	3	1.47361	0.2291	downregulated	1	1.5739	0.2072	downregulated	1	2.05108	0.1286	upregulated	4
REACTOME_CHONDROITIN_SULFATE_BIOSYNTHESIS	Broad MSigDB - Canonical Pathways	7 out of 18	30.9233													upregulated	2	6.23849	0.002	downregulated	1	7.07765	0.0008					downregulated	1	3.01762	0.0489					upregulated	1	6.54999	0.0014					upregulated	1	0.811994	0.444
neurotransmitter binding	GO	11 out of 18	30.8982	upregulated	1	1.29302	0.2744									upregulated	3	2.58634	0.0753	upregulated	1	2.16151	0.1152					upregulated	1	2.33476	0.0968					upregulated	1	2.12809	0.1191	upregulated	1	0.944227	0.389	upregulated	3	8.71602	0.0002	upregulated	1
respiratory gaseous exchange	GO	9 out of 18	30.8859													upregulated	3	2.72073	0.0658									upregulated	1	0.65017	0.522					downregulated	2	3.94503	0.0194	upregulated	1	2.96789	0.0514	upregulated	3	5.90792	0.0027
ubiquitin-like protein binding	GO	12 out of 18	30.8652	upregulated	2	5.21501	0.0054					upregulated	1	0.7783	0.4592	upregulated	4	3.49917	0.0302	upregulated	1	3.8313	0.0217					upregulated	2	4.85008	0.0078					downregulated	2	1.87712	0.153	upregulated	2	2.29192	0.1011	upregulated	4	2.32669	0.0976	upregulated	3
PID_THROMBIN_PAR1_PATHWAY	Broad MSigDB - Canonical Pathways	10 out of 18	30.8414	upregulated	1	2.51076	0.0812					upregulated	1	1.46683	0.2307	upregulated	4	1.87321	0.1536					upregulated	1	4.13056	0.0161	downregulated	1	5.93612	0.0026					downregulated	3	6.8912	0.001	upregulated	1	1.65207	0.1917	downregulated	1	5.93612	0.0026	upregulated	1
transcriptional activator activity, RNA polymerase II distal enhancer sequence-specific DNA binding	GO	7 out of 18	30.8385													upregulated	7	4.26423	0.0141									downregulated	1	1.63024	0.1959					upregulated	2	2.13709	0.118					upregulated	3	7.28346	0.0007	upregulated	6
REACTOME_MRNA_PROCESSING	Broad MSigDB - Canonical Pathways	11 out of 18	30.8352									upregulated	1	0.344871	0.7083	downregulated	1	0.141381	0.8682	downregulated	1	2.77482	0.0624	upregulated	1	0.987582	0.3725	downregulated	2	1.72368	0.1784					upregulated	3	1.28567	0.2765	upregulated	4	2.07685	0.1253	upregulated	4	2.22599	0.108	upregulated	7
REACTOME_FORMATION_OF_FIBRIN_CLOT_CLOTTING_CASCADE	Broad MSigDB - Canonical Pathways	7 out of 18	30.8345	upregulated	1	1.5055	0.2219					upregulated	2	6.46346	0.0016	upregulated	4	5.50571	0.0041													downregulated	1	4.0531	0.0174	upregulated	1	1.31002	0.2698									upregulated	2
REACTOME_HS_GAG_DEGRADATION	Broad MSigDB - Canonical Pathways	6 out of 18	30.8323													upregulated	2	2.11763	0.1203									upregulated	1	1.25359	0.2855					upregulated	2	2.55975	0.0773	upregulated	2	5.64689	0.0035	upregulated	4	8.93688	0.0001	upregulated	4
protein N-terminus binding	GO	11 out of 18	30.8194	downregulated	1	1.67031	0.1882					downregulated	1	1.55107	0.212	downregulated	6	3.69975	0.0247	downregulated	2	1.97362	0.139					downregulated	4	4.80858	0.0082	upregulated	1	2.54304	0.0786	downregulated	2	1.49513	0.2242					upregulated	2	1.60847	0.2002	downregulated	2
presynaptic membrane assembly	GO	9 out of 18	30.817					upregulated	1	3.04045	0.0478	downregulated	1	3.95575	0.0191	downregulated	2	5.01025	0.0067	upregulated	1	2.20496	0.1103					upregulated	1	9.26886	9.40E-05									upregulated	1	1.84242	0.1584	upregulated	1	1.1461	0.3179	upregulated	1
maintenance of protein localization in organelle	GO	9 out of 18	30.8111	upregulated	1	1.11465	0.328					upregulated	1	2.85878	0.0573	downregulated	2	3.9076	0.0201	upregulated	2	3.42305	0.0326					downregulated	1	2.40498	0.0903					downregulated	1	5.45243	0.0043					upregulated	2	2.72783	0.0654	upregulated	2
ribonucleoprotein complex assembly	GO	14 out of 18	30.7925	upregulated	2	0.391366	0.6761	downregulated	1	0.829862	0.4361					upregulated	2	0.0518348	0.9495	downregulated	2	3.14906	0.0429					downregulated	1	1.34304	0.2611	upregulated	1	0.902949	0.4054	upregulated	3	1.40949	0.2443	upregulated	6	7.98704	0.0003	downregulated	2	2.41161	0.0897	upregulated	11
response to heat	GO	9 out of 18	30.7894	upregulated	1	0.454477	0.6348									upregulated	7	3.96008	0.0191	downregulated	2	3.39307	0.0336													downregulated	1	3.87154	0.0208	upregulated	3	2.33134	0.0972	downregulated	4	6.8905	0.001	upregulated	3
PID_CD40_PATHWAY	Broad MSigDB - Canonical Pathways	8 out of 18	30.7689													upregulated	3	3.10888	0.0447					downregulated	1	5.14607	0.0058	downregulated	1	2.34659	0.0957					upregulated	2	1.34394	0.2608	upregulated	2	5.46567	0.0042	downregulated	1	1.26589	0.282	upregulated	5
leukocyte adhesion to vascular endothelial cell	GO	9 out of 18	30.7687	upregulated	1	2.87924	0.0562					upregulated	1	3.11612	0.0443	downregulated	3	5.53037	0.004									downregulated	2	4.44959	0.0117					downregulated	1	2.07705	0.1253	upregulated	1	2.36253	0.0942					downregulated	2
REACTOME_IL_2_SIGNALING	Broad MSigDB - Canonical Pathways	10 out of 18	30.7671	upregulated	2	3.01949	0.0488	upregulated	1	1.77683	0.1692	upregulated	1	1.37247	0.2535	upregulated	6	7.26307	0.0007	upregulated	2	3.53045	0.0293					upregulated	2	3.71236	0.0244					downregulated	2	5.06379	0.0063					upregulated	1	0.263118	0.7687	upregulated	3
SIG_PIP3_SIGNALING_IN_B_LYMPHOCYTES	Broad MSigDB - Canonical Pathways	9 out of 18	30.7561									upregulated	1	1.8869	0.1515	upregulated	7	7.16753	0.0008	upregulated	1	1.42414	0.2407					downregulated	1	1.53142	0.2162					downregulated	1	1.51777	0.2192					downregulated	1	2.5131	0.081	upregulated	4
negative regulation of stem cell differentiation	GO	7 out of 18	30.7459									upregulated	1	2.8939	0.0554	upregulated	6	7.44873	0.0006																									upregulated	1	2.53962	0.0789	upregulated	3
ventricular cardiac muscle cell action potential	GO	6 out of 18	30.7381													upregulated	2	4.67917	0.0093																	upregulated	1	7.31404	0.0007					downregulated	1	5.08393	0.0062	upregulated	1
cell cycle G2/M phase transition	GO	10 out of 18	30.6883	upregulated	2	7.02917	0.0009	downregulated	1	2.13745	0.118					upregulated	3	2.27222	0.1031	downregulated	2	6.16524	0.0021					downregulated	1	1.32615	0.2655					upregulated	1	0.962938	0.3818	upregulated	1	2.56604	0.0768	upregulated	1	2.12795	0.1191	upregulated	1
regulation of transcription from RNA polymerase II promoter in response to hypoxia	GO	7 out of 18	30.6743													upregulated	4	5.83542	0.0029	upregulated	1	2.29489	0.1008					upregulated	1	2.52451	0.0801									upregulated	2	6.46729	0.0016	upregulated	2	6.86442	0.001	upregulated	2
regulation of epidermis development	GO	11 out of 18	30.6487					upregulated	1	1.70975	0.1809	upregulated	3	4.10354	0.0165	upregulated	6	3.48069	0.0308	upregulated	1	0.635906	0.5295													downregulated	1	1.27243	0.2801	upregulated	2	3.18116	0.0415	upregulated	3	3.44209	0.032	upregulated	3
nuclear matrix	GO	12 out of 18	30.6414	downregulated	1	1.38745	0.2497	downregulated	1	4.51141	0.011					upregulated	7	4.77927	0.0084	upregulated	1	2.83126	0.0589					downregulated	1	4.3514	0.0129	upregulated	1	2.86963	0.0567	downregulated	1	0.232424	0.7926	upregulated	2	1.16793	0.311	downregulated	2	5.04134	0.0065	upregulated	1
REACTOME_P2Y_RECEPTORS	Broad MSigDB - Canonical Pathways	7 out of 18	30.6252													upregulated	2	2.84503	0.0581	upregulated	1	4.08329	0.0169					upregulated	2	6.04404	0.0024									upregulated	1	4.90217	0.0074					upregulated	2
REACTOME_ELEVATION_OF_CYTOSOLIC_CA2_LEVELS	Broad MSigDB - Canonical Pathways	6 out of 18	30.5895													upregulated	1	1.17303	0.3094									downregulated	1	7.94265	0.0004					upregulated	1	3.39515	0.0335					downregulated	1	7.94265	0.0004	upregulated	2
REACTOME_RECRUITMENT_OF_MITOTIC_CENTROSOME_PROTEINS_AND_COMPLEXES	Broad MSigDB - Canonical Pathways	13 out of 18	30.5715	downregulated	1	1.19453	0.3028	upregulated	1	1.5257	0.2175	upregulated	2	2.13621	0.1181	upregulated	2	3.24759	0.0389	upregulated	4	6.52676	0.0015	upregulated	2	5.45444	0.0043	upregulated	1	0.339851	0.7119									upregulated	1	2.58475	0.0754	upregulated	2	1.9766	0.1385	upregulated	1
transferase activity, transferring glycosyl groups	GO	10 out of 18	30.5638	downregulated	1	1.21089	0.2979					upregulated	4	2.90618	0.0547	upregulated	19	5.56447	0.0038	upregulated	1	2.62739	0.0723	upregulated	3	5.58445	0.0038	upregulated	2	1.21425	0.2969					upregulated	9	4.84929	0.0078	upregulated	4	0.805014	0.4471	upregulated	4	1.77652	0.1692	downregulated	5
axonal transport	GO	12 out of 18	30.5636	upregulated	1	0.867446	0.42	downregulated	1	2.16072	0.1152	upregulated	1	1.24613	0.2876	upregulated	1	0.0943497	0.91	upregulated	3	4.25215	0.0142									downregulated	1	2.75861	0.0634	upregulated	1	0.450399	0.6374	downregulated	2	6.24657	0.0019	upregulated	5	7.58343	0.0005	upregulated	1
REACTOME_SIGNALING_BY_NOTCH1	Broad MSigDB - Canonical Pathways	11 out of 18	30.5545	upregulated	3	4.80003	0.0082					upregulated	1	1.98569	0.1373	upregulated	4	1.85657	0.1562	upregulated	1	0.876005	0.4164					downregulated	1	0.725206	0.4842					upregulated	5	6.29782	0.0018	upregulated	1	1.00197	0.3672	upregulated	3	3.28014	0.0376	upregulated	3
presynaptic active zone	GO	10 out of 18	30.5426	upregulated	1	1.38314	0.2508					downregulated	1	2.59513	0.0746	downregulated	2	1.86189	0.1554	upregulated	1	1.49222	0.2249					upregulated	1	3.02728	0.0484					downregulated	3	5.74622	0.0032					upregulated	1	2.20858	0.1099	downregulated	2
transcription coactivator binding	GO	10 out of 18	30.5358													upregulated	3	1.79202	0.1666	upregulated	1	1.5688	0.2083					downregulated	1	4.36401	0.0127					downregulated	1	1.16198	0.3129	upregulated	1	4.48846	0.0112	downregulated	1	4.36401	0.0127	upregulated	1
basal plasma membrane	GO	11 out of 18	30.511					upregulated	2	4.0768	0.017	downregulated	1	2.01508	0.1333	upregulated	5	5.87476	0.0028									upregulated	1	1.50514	0.222					upregulated	1	0.361065	0.6969	upregulated	1	1.69465	0.1837	upregulated	1	0.931798	0.3938	upregulated	1
antioxidant activity	GO	9 out of 18	30.5028													upregulated	11	10.4625	2.90E-05	upregulated	1	0.941301	0.3901									upregulated	1	2.14667	0.1169	downregulated	3	4.00933	0.0181	upregulated	1	3.09225	0.0454	upregulated	2	0.507789	0.6018	upregulated	6
transcriptional repressor complex	GO	10 out of 18	30.4916	upregulated	2	2.35793	0.0946	downregulated	1	2.22793	0.1078					upregulated	4	4.67287	0.0093	upregulated	3	2.93332	0.0532	downregulated	1	4.16513	0.0155									upregulated	2	1.55637	0.2109					upregulated	3	2.3147	0.0988
neuron fate determination	GO	7 out of 18	30.3856									upregulated	1	3.94214	0.0194	upregulated	2	4.00933	0.0181																	upregulated	1	2.60687	0.0738									upregulated	2
regulation of neurotransmitter secretion	GO	8 out of 18	30.3729	downregulated	2	3.42694	0.0325					downregulated	1	2.17695	0.1134	downregulated	4	3.95197	0.0192									upregulated	3	4.63163	0.0097					downregulated	2	2.45954	0.0855					upregulated	2	2.74907	0.064	downregulated	1
positive regulation of glycoprotein metabolic process	GO	8 out of 18	30.3277									upregulated	1	2.8475	0.058	upregulated	2	3.22331	0.0398									upregulated	1	2.15665	0.1157					upregulated	2	4.54742	0.0106									upregulated	2
SIG_IL4RECEPTOR_IN_B_LYPHOCYTES	Broad MSigDB - Canonical Pathways	8 out of 18	30.3271													upregulated	3	2.12475	0.1195	upregulated	2	3.243	0.039					upregulated	1	4.12615	0.0161					upregulated	2	4.20294	0.015					downregulated	1	2.76323	0.0631	upregulated	3
ERBB signaling pathway	GO	9 out of 18	30.2732									downregulated	1	3.80937	0.0222	downregulated	1	2.69766	0.0674	upregulated	1	0.986554	0.3729					upregulated	2	4.00567	0.0182					downregulated	3	7.38975	0.0006					downregulated	1	2.27349	0.103	upregulated	3
regulation of response to drug	GO	11 out of 18	30.2712					upregulated	1	1.1744	0.309					upregulated	8	2.16252	0.115					downregulated	2	5.9049	0.0027	upregulated	4	3.88962	0.0205	downregulated	1	2.1289	0.119	upregulated	5	2.1403	0.1176	downregulated	2	4.0956	0.0166	downregulated	1	0.412805	0.6618	upregulated	4
transferase activity, transferring alkyl or aryl (other than methyl) groups	GO	9 out of 18	30.2666	upregulated	1	1.63436	0.1951	downregulated	1	2.21548	0.1091	upregulated	2	7.25906	0.0007	downregulated	3	3.26149	0.0383	upregulated	3	6.33998	0.0018									upregulated	1	2.45708	0.0857	downregulated	2	1.67832	0.1867	upregulated	1	3.8639	0.021	upregulated	4	2.62202	0.0727	downregulated	2
lipoprotein particle	GO	8 out of 18	30.2514	upregulated	1	1.62404	0.1971					upregulated	2	4.09264	0.0167	downregulated	2	4.43873	0.0118	upregulated	1	1.80641	0.1642													upregulated	1	0.526319	0.5908									downregulated	2
REACTOME_SIGNALING_BY_TGF_BETA_RECEPTOR_COMPLEX	Broad MSigDB - Canonical Pathways	9 out of 18	30.234	upregulated	1	0.897793	0.4075									upregulated	8	3.01581	0.049									upregulated	1	0.988903	0.372					downregulated	1	0.460058	0.6312	upregulated	1	1.58699	0.2045	upregulated	3	3.26765	0.0381	upregulated	6
protein-DNA complex assembly	GO	15 out of 18	30.2253	upregulated	2	1.51833	0.2191	upregulated	2	4.06218	0.0172	upregulated	1	0.504985	0.6035	upregulated	7	6.48238	0.0015	upregulated	2	0.877472	0.4158	upregulated	1	2.01722	0.133	upregulated	2	2.58441	0.0754	downregulated	1	2.44123	0.0871	upregulated	2	1.34749	0.2599	downregulated	1	1.05199	0.3492	upregulated	3	1.50447	0.2221	downregulated	2
myosin complex	GO	10 out of 18	30.2237	upregulated	2	2.47641	0.084									upregulated	7	5.73002	0.0032	upregulated	2	3.94568	0.0193	downregulated	2	5.61423	0.0036													downregulated	1	1.48099	0.2274	downregulated	1	1.77827	0.1689	downregulated	2
REACTOME_TRAFFICKING_OF_GLUR2_CONTAINING_AMPA_RECEPTORS	Broad MSigDB - Canonical Pathways	5 out of 18	30.1834													downregulated	2	4.07748	0.017																	downregulated	3	9.17878	0.0001					upregulated	2	6.01981	0.0024	upregulated	1
transaminase activity	GO	8 out of 18	30.16									downregulated	1	6.84404	0.0011	downregulated	1	4.90126	0.0074					upregulated	1	3.42045	0.0327													upregulated	1	2.08111	0.1248	upregulated	1	1.7548	0.1729	upregulated	2
hair follicle morphogenesis	GO	9 out of 18	30.1549	upregulated	2	7.30873	0.0007	upregulated	1	2.29817	0.1004	upregulated	1	1.67535	0.1872	upregulated	3	2.91277	0.0543	upregulated	2	3.04774	0.0475																	upregulated	1	1.83335	0.1599	upregulated	3	5.37383	0.0046
REACTOME_ADP_SIGNALLING_THROUGH_P2RY12	Broad MSigDB - Canonical Pathways	7 out of 18	30.1442													downregulated	1	1.67958	0.1865					upregulated	1	4.84352	0.0079	upregulated	3	8.53145	0.0002					downregulated	1	2.03198	0.1311					upregulated	2	3.34812	0.0352	upregulated	2
macrophage activation	GO	9 out of 18	30.1357	upregulated	1	1.49312	0.2247									downregulated	2	4.35444	0.0128					downregulated	1	4.99692	0.0068	upregulated	1	2.38686	0.0919	upregulated	1	3.3778	0.0341	upregulated	3	2.58212	0.0756	upregulated	1	0.892034	0.4098					downregulated	1
protein localization to lysosome	GO	8 out of 18	30.1192									upregulated	1	2.26278	0.1041	upregulated	2	1.58838	0.2043	upregulated	1	2.63483	0.0717													downregulated	2	4.61025	0.0099					upregulated	1	2.30778	0.0995	upregulated	4
laminin binding	GO	7 out of 18	30.1129	downregulated	1	3.97396	0.0188	upregulated	1	2.13249	0.1185					upregulated	6	8.04649	0.0003	upregulated	1	4.52959	0.0108					downregulated	1	6.06067	0.0023					downregulated	1	2.96603	0.0515
REACTOME_TRANSCRIPTIONAL_REGULATION_OF_WHITE_ADIPOCYTE_DIFFERENTIATION	Broad MSigDB - Canonical Pathways	12 out of 18	30.1011	upregulated	1	1.53339	0.2158	downregulated	1	4.89998	0.0074					downregulated	1	1.84503	0.158	upregulated	2	1.87575	0.1532					downregulated	1	4.54222	0.0106	upregulated	1	2.1536	0.1161	downregulated	1	1.13204	0.3224					downregulated	1	5.23273	0.0053	upregulated	3
transferase activity, transferring hexosyl groups	GO	12 out of 18	30.0295	downregulated	1	1.49779	0.2236					upregulated	3	2.47658	0.084	upregulated	12	4.73829	0.0088	downregulated	1	0.644265	0.525	upregulated	2	2.62102	0.0727	upregulated	1	0.776551	0.46					upregulated	6	3.25715	0.0385	downregulated	1	1.0104	0.3641	upregulated	3	2.07779	0.1252	downregulated	4
Golgi cisterna	GO	10 out of 18	30.0181													upregulated	5	4.85756	0.0078	downregulated	1	1.19954	0.3013					downregulated	2	2.83986	0.0584	upregulated	1	3.46831	0.0312	downregulated	2	2.66684	0.0695	downregulated	1	2.53745	0.0791	downregulated	2	2.49223	0.0827	upregulated	5
REACTOME_FATTY_ACYL_COA_BIOSYNTHESIS	Broad MSigDB - Canonical Pathways	8 out of 18	30.0169					upregulated	1	2.33906	0.0964	upregulated	1	2.31011	0.0993	upregulated	3	4.49203	0.0112																	upregulated	2	5.79233	0.0031					upregulated	1	1.88779	0.1514	upregulated	2
regulation of delayed rectifier potassium channel activity	GO	7 out of 18	30.0163	downregulated	1	4.1972	0.015					downregulated	1	3.09848	0.0451	downregulated	1	2.75855	0.0634																	downregulated	3	10.4309	3.00E-05					upregulated	1	0.88539	0.4126
PID_MTOR_4PATHWAY	Broad MSigDB - Canonical Pathways	10 out of 18	29.9669	upregulated	1	2.0561	0.128									upregulated	3	1.30183	0.272	upregulated	3	3.94602	0.0193	upregulated	1	3.41789	0.0328	upregulated	2	3.77909	0.0228					downregulated	2	2.73578	0.0648	downregulated	2	5.5068	0.0041	downregulated	1	1.88738	0.1515	upregulated	3
cell-cell adhesion mediator activity	GO	11 out of 18	29.9557	downregulated	1	2.50428	0.0817					upregulated	2	3.73384	0.0239	downregulated	1	1.08372	0.3383	upregulated	1	1.51946	0.2188	downregulated	1	4.40883	0.0122									downregulated	1	2.09568	0.123	upregulated	1	1.57797	0.2064	upregulated	1	0.892949	0.4094	upregulated	1
PID_REELIN_PATHWAY	Broad MSigDB - Canonical Pathways	10 out of 18	29.9268					upregulated	1	5.35044	0.0047	upregulated	1	1.15402	0.3154	upregulated	3	3.56299	0.0284	upregulated	1	1.46766	0.2305					upregulated	1	4.05525	0.0173					downregulated	2	2.93028	0.0534					downregulated	1	2.22039	0.1086	upregulated	2
presynapse assembly	GO	9 out of 18	29.9119					upregulated	1	2.97541	0.051	downregulated	1	3.8897	0.0205	downregulated	2	4.88009	0.0076	upregulated	1	2.1422	0.1174					upregulated	1	9.00071	0.0001									upregulated	1	1.78148	0.1684	upregulated	1	1.09172	0.3356	upregulated	1
PID_PI3KCI_PATHWAY	Broad MSigDB - Canonical Pathways	11 out of 18	29.9087	upregulated	2	2.59258	0.0748	upregulated	1	1.55785	0.2106	upregulated	1	2.1403	0.1176	upregulated	5	3.16147	0.0424	upregulated	1	2.46643	0.0849					downregulated	2	5.60317	0.0037					upregulated	1	0.909713	0.4026					downregulated	1	2.193	0.1116	downregulated	2
social behavior	GO	10 out of 18	29.9038	downregulated	1	2.00516	0.1346					downregulated	1	4.2223	0.0147	downregulated	4	5.36021	0.0047																	downregulated	3	4.60881	0.01	upregulated	1	0.644492	0.5249	downregulated	1	1.29509	0.2739	downregulated	3
SIG_INSULIN_RECEPTOR_PATHWAY_IN_CARDIAC_MYOCYTES	Broad MSigDB - Canonical Pathways	10 out of 18	29.8937													upregulated	4	1.00157	0.3673	upregulated	2	1.69958	0.1828	upregulated	1	3.70174	0.0247	upregulated	1	3.49692	0.0303					upregulated	3	3.9067	0.0201					downregulated	1	2.15532	0.1159	upregulated	3
negative regulation of tumor necrosis factor superfamily cytokine production	GO	9 out of 18	29.8908	upregulated	2	3.08615	0.0457									upregulated	2	6.23599	0.002									downregulated	1	1.40582	0.2452					downregulated	1	1.52461	0.2177					upregulated	1	1.64009	0.194	downregulated	2
REACTOME_EFFECTS_OF_PIP2_HYDROLYSIS	Broad MSigDB - Canonical Pathways	6 out of 18	29.8633													downregulated	1	1.80663	0.1642									downregulated	1	6.764	0.0012					downregulated	1	3.42945	0.0324					downregulated	2	6.764	0.0012	upregulated	1
REACTOME_NEUROTRANSMITTER_RELEASE_CYCLE	Broad MSigDB - Canonical Pathways	11 out of 18	29.8564	downregulated	1	3.36405	0.0346					upregulated	2	4.65075	0.0096	downregulated	2	3.59266	0.0275	upregulated	1	2.49111	0.0828	upregulated	1	2.88254	0.056	downregulated	1	2.35918	0.0945					downregulated	1	1.49738	0.2237	downregulated	1	3.09328	0.0454					upregulated	1
regulation of odontogenesis of dentin-containing tooth	GO	7 out of 18	29.8555													downregulated	3	8.66479	0.0002																									upregulated	1	2.45821	0.0856	downregulated	1
SMAD binding	GO	12 out of 18	29.854	upregulated	2	1.32834	0.2649					downregulated	1	1.6444	0.1931	upregulated	7	2.31679	0.0986	downregulated	1	1.61035	0.1998	downregulated	1	4.17718	0.0153	upregulated	5	8.15101	0.0003					downregulated	1	0.1655	0.8475					upregulated	3	2.51092	0.0812	upregulated	3
[truncated: 1,655 more rows]
[truncated: 26 more columns]

## Sheet: TableS4
Supplementary Table 4. Pathway analysis of pH-associated genes in AD model mice
[truncated: 1,461 more rows]
[truncated: 10 more columns]

[truncated: 1 more sheets: TableS5]
